# Supplementary material for: A Map of 3′ DNA Transduction Variants Mediated by Non-LTR Retroelements on 3202 Human Genomes
Source: Biology (Basel). 2022 Jul 8;11(7):1032. doi: 10.3390/biology11071032 (PMC9311842; doi:10.3390/biology11071032)
Supplement: Supplementary file 1 [file biology-11-01032-s001.zip]

Archive with 9 entries (7 files):
- biology-1784453-supplementary/
- biology-1784453-supplementary/supplementary/
- biology-1784453-supplementary/supplementary/figureS1_lengthDistributionOfTransductions.pdf
- biology-1784453-supplementary/supplementary/tableS1_listOfActiveRetroelementsInHumanGenome.pdf
- biology-1784453-supplementary/supplementary/tableS2_highConfidenceTransductions.1KGP.xlsx
- biology-1784453-supplementary/supplementary/tableS3_lowConfidenceTransductions.1KGP.xlsx
- biology-1784453-supplementary/supplementary/tableS4_listOfSourceElementsWithTheirTransductionLength.pdf
- biology-1784453-supplementary/supplementary/vcfS1_LINE1.insertions.3202_1KGP.vcf
- biology-1784453-supplementary/supplementary/vcfS2_SVA.insertions.3202_1KGP.vcf
