# Supplementary material for: A Map of 3′ DNA Transduction Variants Mediated by Non-LTR Retroelements on 3202 Human Genomes
Source: Biology (Basel). 2022 Jul 8;11(7):1032. doi: 10.3390/biology11071032 (PMC9311842; doi:10.3390/biology11071032)
Supplement: Supplementary file 1 [file biology-11-01032-s001.zip › biology-1784453-supplementary/supplementary/tableS2_highConfidenceTransductions.1KGP.xlsx]

## Sheet: L1.HC.transductions
Insertion_location	TSD	Donor_coordinate	Transduction_length	Progenitor_type	Consequence	Feature_ID	Exon	Intron	Gene_symbol	AFR_AF	AMR_AF	EUR_AF	SAS_AF	EAS_AF	AFR_AC	AMR_AC	EUR_AC	SAS_AC	EAS_AC	Transdution (offspring) found in Gardner et al.'s study	Transduction (offspring) found in Niu et al.'s study	Source element found in Ebert et al.'s list
chr1:12526624,+	TAAAATTGTC	chr3,89459937,89460825,-	888	REF,L1HS	upstream_gene_variant	ENST00000416696	-	-	LINC02766	0	0	0	0.00249584	0	0	0	0	3	0	No	No	No
chr1:31538750,-	TATTTCATTTTTTT	chr6_GL000253v2_alt,1213011,1213064,+	53	REF,L1HS	intron_variant	ENST00000639946	-	1/2	LINC01226	0.00055991	0	0.00236967	0.00332779	0	1	0	3	4	0	No	No	No	AF: allele frequency
chr1:49453235,+	AAGATCTGATTTTTA	chrX,11935073,11935296,-	223	REF,L1HS	intron_variant	ENST00000371839	-	3/13	AGBL4	0	0	0	0.000831947	0	0	0	0	1	0	No	No	No	AC: allele count
chr1:61310169,+	GAAAATCTCTT	chr1,118858380,118858520,+	140	REF,L1HS	intron_variant	ENST00000371189	-	4/11	NFIA	0.0055991	0.00510204	0	0	0	10	5	0	0	0	Yes	Yes	Yes
chr1:70463655,-	AAGAAAAGAGGTTT	chr6_GL000253v2_alt,1213011,1213064,+	53	REF,L1HS	intergenic_variant	-	-	-	-	0.00055991	0	0	0	0	1	0	0	0	0	No	No	No
chr1:78195985,-	AGGGGAGGATCTTTCTTT	chrX,11713279,11713309,+	30	REF,L1HS	intergenic_variant	-	-	-	-	0	0	0.000789889	0	0	0	0	1	0	0	No	No	No
chr1:83964185,-	AAAATAAGAATCT	chrX,11713279,11713382,+	103	REF,L1HS	intron_variant	ENST00000260505	-	1/20	TTLL7	0	0.00204082	0.000789889	0	0	0	2	1	0	0	No	Yes	No
chr1:89090825,-	AAAAGATTCTT	chr22,28669315,28670138,+	823	REF,L1HS	intergenic_variant	-	-	-	-	0	0.00102041	0	0	0	0	1	0	0	0	No	No	No
chr1:101521989,+	CAGATCTTTGTACTT	chr13,29641671,29641706,-	35	REF,L1HS	intergenic_variant	-	-	-	-	0	0	0	0.00582363	0	0	0	0	7	0	No	No	No
chr1:103230212,+	AAGACCAAG	chrX,11713279,11713326,+	47	REF,L1HS	regulatory_region_variant	ENSR00000010795	-	-	-	0	0	0	0.00249584	0	0	0	0	3	0	No	No	No
chr1:107175814,+	AAAAATTCCAGATTC	chrX,11934874,11935296,-	422	REF,L1HS	intron_variant	ENST00000370068	-	2/7	NTNG1	0	0.00102041	0	0	0	0	1	0	0	0	No	No	No
chr1:114199858,-	GCAAAATAACTTTC	chrX,11713279,11713316,+	37	REF,L1HS	intergenic_variant	-	-	-	-	0	0.00306122	0.00315956	0	0.000854701	0	3	4	0	1	No	No	No
chr1:115035228,+	AAAAAGTTGATAT	chrX,11713279,11713316,+	37	REF,L1HS	downstream_gene_variant	ENST00000256592	-	-	TSHB	0	0	0	0	0.000854701	0	0	0	0	1	No	No	No
chr1:115056317,-	TCGAAACTTCTT	chr1,118858380,118858572,+	192	REF,L1HS	intron_variant	ENST00000369516	-	6/7	TSPAN2	0	0	0	0	0.0025641	0	0	0	0	3	No	Yes	No
chr1:162163952,-	GGGAATGATTTTTA	chr6,62658303,62658424,+	121	NONREF,L1Ta	intron_variant	ENST00000361897	-	2/9	NOS1AP	0.00223964	0	0	0	0	4	0	0	0	0	Yes	Yes	Yes
chr1:177879756,-	TGAAGCCCCACACTCTTT	chrX,11935073,11935296,-	223	REF,L1HS	intron_variant	ENST00000664407	-	1/6	AL136114.1	0	0	0	0.00748752	0	0	0	0	9	0	No	No	No
chr1:185413438,-	AAGATTACAGTCTT	chr4,82000744,82001434,+	690	NONREF,L1Ta1d	intergenic_variant	-	-	-	-	0.00055991	0.00204082	0	0	0	1	2	0	0	0	No	No	No
chr1:194234204,+	AATAAAAACTTCCCTAGCT	chr6,13190802,13191209,+	407	NONREF,L1Ambig	intergenic_variant	-	-	-	-	0	0	0.000789889	0	0	0	0	1	0	0	No	No	No
chr1:196120797,+	AAAATAAAAGAAAAT	chr3,89460353,89460825,-	472	REF,L1HS	intergenic_variant	-	-	-	-	0	0	0.000789889	0	0	0	0	1	0	0	No	No	No
chr1:213453985,+	GAAAAAGCTTTGTCAAA	chrX,11713279,11713316,+	37	REF,L1HS	intergenic_variant	-	-	-	-	0	0	0	0.00665557	0.017094	0	0	0	8	20	No	No	No
chr1:217994043,+	TAAAAT	chrX,11713279,11713316,+	37	REF,L1HS	intergenic_variant	-	-	-	-	0	0	0	0	0.0017094	0	0	0	0	2	No	Yes	No
chr2:4327096,+	AGAATATGTACGTGTCT	chr6,13190802,13191211,+	409	NONREF,L1Ambig	intergenic_variant	-	-	-	-	0	0	0.000789889	0	0	0	0	1	0	0	Yes	No	No
chr2:8801054,+	AAGACTGACTCAT	chr14,58753685,58754355,+	670	NONREF,L1Ta1d	intron_variant	ENST00000256707	-	8/29	KIDINS220	0	0	0	0	0.0017094	0	0	0	0	2	Yes	No	No
chr2:16352298,-	ATCTCATGTCAAATTGT	chr6,13190802,13191205,+	403	NONREF,L1Ambig	upstream_gene_variant	ENST00000425176	-	-	AC010880.1	0	0	0.000789889	0	0	0	0	1	0	0	No	No	Yes
chr2:28385566,+	AAGAATACAAAAATT	chrX,11713279,11713309,+	30	REF,L1HS	non_coding_transcript_exon_variant	ENST00000445878	3/3	-	FLJ31356	0	0	0	0.000831947	0	0	0	0	1	0	No	No	No
chr2:28741645,+	AAGACTTTGCCTG	chrX,11935072,11935296,-	224	REF,L1HS	intron_variant	ENST00000653462	-	2/3	AC092164.1	0	0	0.00236967	0	0	0	0	3	0	0	No	No	No
chr2:29315190,+	TAAATATTCATG	chr6_GL000253v2_alt,1213011,1213064,+	53	REF,L1HS	intron_variant	ENST00000389048	-	8/28	ALK	0.018477	0	0	0	0	33	0	0	0	0	No	No	No
chr2:33305383,-	ATGGCAATAAATTTT	chr5,90154965,90155849,+	884	NONREF,L1Ambig	intron_variant	ENST00000404816	-	22/33	LTBP1	0.00335946	0	0	0	0	6	0	0	0	0	No	No	Yes
chr2:34240846,+	AAAAGCTGTC	chr6_GL000253v2_alt,1213011,1213064,+	53	REF,L1HS	intron_variant	ENST00000366209	-	4/5	LINC01320	0.00615901	0	0	0	0	11	0	0	0	0	No	No	No
chr2:53995051,+	null	chr6_GL000253v2_alt,1213011,1213064,+	53	REF,L1HS	intron_variant	ENST00000607452	-	2/6	ACYP2	0	0	0	0.00582363	0	0	0	0	7	0	No	No	No
chr2:57942611,-	GTGTATGCTTTTTA	chr5,137679048,137679101,-	53	NONREF,L1Ta	intron_variant	ENST00000435505	-	1/15	VRK2	0.00783875	0	0	0	0	14	0	0	0	0	No	No	No
chr2:67355380,-	TGAATGGCATCTTTT	chr6,13190802,13191214,+	412	NONREF,L1Ambig	intron_variant	ENST00000652561	-	3/9	LINC01829	0	0	0.000789889	0	0	0	0	1	0	0	No	No	No
chr2:82612336,-	GCCGTTTAACTCTT	chr17,70464987,70465037,+	50	REF,L1HS	intergenic_variant	-	-	-	-	0	0	0.00157978	0	0	0	0	2	0	0	No	No	No
chr2:86764811,+	TATCTT	chr6,13190802,13191214,+	412	NONREF,L1Ambig	intron_variant	ENST00000283632	-	4/8	RMND5A	0	0	0	0.000831947	0	0	0	0	1	0	No	No	No
chr2:94184534,-	TGAAGCACTCTTTTT	chrX,11713279,11713389,+	110	REF,L1HS	intergenic_variant	-	-	-	-	0.0201568	0	0	0	0	36	0	0	0	0	No	Yes	No
chr2:133163757,-	TTTT	chr3,173030988,173031344,-	356	NONREF,L1Ambig	intron_variant	ENST00000409261	-	5/19	NCKAP5	0.0235162	0.00204082	0	0	0	42	2	0	0	0	Yes	No	No
chr2:134360139,+	AACATTTCAC	chr1,84051741,84052389,-	648	REF,L1HS	intron_variant	ENST00000281923	-	9/15	MGAT5	0	0	0.00157978	0	0	0	0	2	0	0	No	No	Yes
chr2:134528473,+	AACAAGGCATCTGAT	chr4,74716857,74717539,-	682	REF,L1HS	intron_variant	ENST00000281924	-	4/7	TMEM163	0	0.00102041	0	0	0	0	1	0	0	0	No	No	No
chr2:135267556,+	CAAAGTAAGTTTTAG	chrX,11713279,11713309,+	30	REF,L1HS	intron_variant	ENST00000264159	-	11/20	ZRANB3	0	0	0	0	0.000854701	0	0	0	0	1	No	Yes	No
chr2:137234810,+	AAGAAAAACATATTT	chr4,136292704,136293494,-	790	REF,L1HS	intron_variant	ENST00000272643	-	8/26	THSD7B	0.00111982	0	0	0	0	2	0	0	0	0	No	No	Yes
chr2:138974281,-	AGTAACTCATT	chr1,118858380,118858572,+	192	REF,L1HS	intron_variant	ENST00000656547	-	2/2	AC023468.1	0	0	0	0	0.000854701	0	0	0	0	1	No	No	No
chr2:143259365,+	null	chrX,11713279,11713316,+	37	REF,L1HS	intron_variant	ENST00000295095	-	6/13	ARHGAP15	0	0.00204082	0	0	0	0	2	0	0	0	No	No	No
chr2:149293472,-	AAAGGTCCTCTTCT	chrX,11934635,11935296,-	661	REF,L1HS	regulatory_region_variant	ENSR00000623562	-	-	-	0	0	0	0.0332779	0	0	0	0	40	0	Yes	No	Yes
chr2:167454679,+	AGAAATAATAAAGCCT	chr17,70464987,70465039,+	52	REF,L1HS	intron_variant	ENST00000442316	-	1/2	AC073050.1	0.00615901	0.00102041	0	0	0	11	1	0	0	0	No	No	No
chr2:174697726,-	CTACTGTTTTCTTCT	chr11,93142673,93143134,+	461	REF,L1HS	intron_variant	ENST00000442996	-	2/3	AC010894.2	0	0	0	0	0.000854701	0	0	0	0	1	No	No	Yes
chr2:179018749,-	GAGTGAGCTAGTTTT	chrX,11713279,11713316,+	37	REF,L1HS	intron_variant	ENST00000443758	-	2/23	CCDC141	0	0	0	0	0.000854701	0	0	0	0	1	No	No	No
chr2:204644169,-	CCACCCTTTA	chr1,187343732,187343764,-	32	REF,L1HS	intron_variant	ENST00000406610	-	1/22	PARD3B	0	0.00714286	0.000789889	0	0	0	7	1	0	0	No	No	No
chr2:205702165,-	TTTGGGACTATTTTCT	chrX,11713279,11713329,+	50	REF,L1HS	intron_variant	ENST00000360409	-	2/16	NRP2	0	0	0	0	0.0273504	0	0	0	0	32	No	No	No
chr2:214956825,-	GCATTTTTC	chr6,13190802,13191209,+	407	NONREF,L1Ta1d	intron_variant	ENST00000272895	-	41/52	ABCA12	0	0	0.000789889	0	0	0	0	1	0	0	Yes	Yes	No
chr2:221555773,+	AAAACTAAAGGG	chrX,11713279,11713431,+	152	REF,L1HS	intron_variant	ENST00000281821	-	3/17	EPHA4	0	0	0	0	0.0017094	0	0	0	0	2	No	No	No
chr2:222456654,+	AAGAGGCATAAAGG	chr10,57219146,57219366,-	220	NONREF,L1Ta1d	intron_variant	ENST00000321276	-	1/4	SGPP2	0.00111982	0	0	0	0	2	0	0	0	0	No	Yes	No
chr2:235461074,+	CAAAATGCAGTTAGAC	chrX,11935073,11935296,-	223	REF,L1HS	TF_binding_site_variant	ENSM00103852766	-	-	-	0	0	0	0	0.0017094	0	0	0	0	2	No	No	No
chr3:2494559,-	GTAAATGTCTCTT	chrX,11713279,11713309,+	30	REF,L1HS	intron_variant	ENST00000397461	-	2/23	CNTN4	0	0	0	0.00332779	0	0	0	0	4	0	No	No	No
chr3:15914211,-	CAAACAACCAGATTTC	chrX,11713279,11713309,+	30	REF,L1HS	intergenic_variant	-	-	-	-	0	0	0	0	0.0162393	0	0	0	0	19	No	No	No
chr3:17310730,+	AAGAAAAAAATTTATCAT	chrX,11713279,11713326,+	47	REF,L1HS	intron_variant	ENST00000446818	-	14/23	TBC1D5	0	0	0	0.000831947	0	0	0	0	1	0	No	No	No
chr3:23065131,+	AAAAAAAAATCACATG	chr6_GL000253v2_alt,1213011,1213064,+	53	REF,L1HS	intergenic_variant	-	-	-	-	0.0055991	0.00102041	0	0	0	10	1	0	0	0	No	No	No
chr3:45112998,-	TGAGACATCTCTT	chr1,84052246,84052389,-	143	REF,L1HS	intron_variant	ENST00000296129	-	2/8	CDCP1	0.00055991	0	0	0	0	1	0	0	0	0	No	No	No
chr3:69525175,+	AAGAAAAATAAAACAA	chr3,89459889,89460825,-	936	REF,L1HS	intron_variant	ENST00000497880	-	1/4	FRMD4B	0	0	0.00315956	0	0	0	0	4	0	0	No	No	Yes
chr3:80978854,+	AAAATTGAGCATGTA	chr22,28669315,28669375,+	60	REF,L1HS	intergenic_variant	-	-	-	-	0	0	0	0	0.0017094	0	0	0	0	2	No	Yes	Yes
chr3:96719443,-	TCAAGTCTTATTATTT	chr4,74716542,74717539,-	997	REF,L1HS	intergenic_variant	-	-	-	-	0.00111982	0.00102041	0.00473934	0	0	2	1	6	0	0	No	No	Yes
chr3:102426782,-	CTGGCTAAAACTTTT	chr1,247693204,247693238,+	34	REF,L1HS	intron_variant	ENST00000491959	-	8/17	ZPLD1	0.00279955	0	0	0	0	5	0	0	0	0	No	No	Yes
chr3:105411578,-	TCCATTCATTTAATTTTC	chr6,13190802,13191205,+	403	NONREF,L1Ta1d	intron_variant	ENST00000306107	-	1/15	ALCAM	0	0	0	0.00166389	0	0	0	0	2	0	Yes	No	Yes
chr3:114220284,+	AGAAATGTACATGAGAA	chr6,13190802,13191210,+	408	NONREF,L1Ta1d	intron_variant	ENST00000493033	-	1/1	AC093010.1	0	0	0	0	0.0025641	0	0	0	0	3	yes	No	No
chr3:116687072,+	GAAAATTAGATG	chrX,11713279,11713316,+	37	REF,L1HS	intron_variant	ENST00000474851	-	2/4	LSAMP	0	0	0	0	0.00512821	0	0	0	0	6	No	Yes	No
chr3:118884948,-	AAAGAAGAATGAGT	chr6,13190802,13191214,+	412	NONREF,L1Ambig	regulatory_region_variant	ENSR00000305701	-	-	-	0	0	0	0.0183028	0	0	0	0	22	0	Yes	No	No
chr3:123927620,+	dAGCAT	chrX,11713279,11713316,+	37	REF,L1HS	intron_variant	ENST00000488653	-	11/11	CCDC14	0	0	0.00157978	0	0	0	0	2	0	0	No	No	No
chr3:124140679,+	GAAAGCTTCACTTGC	chr6,117108163,117108206,+	43	REF,L1HS	intron_variant	ENST00000360013	-	1/59	KALRN	0	0	0	0.015807	0	0	0	0	19	0	No	No	No
chr3:131350935,+	AACAATATTGCA	chr10,109812380,109812437,-	57	REF,L1HS	downstream_gene_variant	ENST00000383366	-	-	NEK11	0.205487	0.0295918	0	0	0	367	29	0	0	0	No	No	No
chr3:132169295,+	AAAAAGAGAATTTTCT	chrX,11713279,11713316,+	37	REF,L1HS	intron_variant	ENST00000512055	-	2/19	CPNE4	0.00167973	0	0	0	0	3	0	0	0	0	No	No	No
chr3:134165716,-	null	chr3,136963680,136963693,-	13	REF,L1HS	intron_variant	ENST00000620660	-	13/14	RYK	0.00167973	0	0	0	0	3	0	0	0	0	No	No	No
chr4:27917543,-	AACAAAGTTGTCTTT	chr4,111707818,111707910,+	92	NONREF,L1Ambig	upstream_gene_variant	ENST00000666494	-	-	AC007106.2	0	0.00204082	0	0	0	0	2	0	0	0	No	No	No
chr4:29454378,+	AGAAAGACAAATTATG	chrX,11713279,11713316,+	37	REF,L1HS	intergenic_variant	-	-	-	-	0	0.00204082	0	0	0	0	2	0	0	0	No	No	No
chr4:36273708,+	AAGAACTTTCATACT	chr1,80939106,80939203,-	97	REF,L1HS	downstream_gene_variant	ENST00000654185	-	-	AC104078.1	0	0	0.000789889	0	0	0	0	1	0	0	No	No	No
chr4:45175282,-	GTTCTTTATCTTT	chrX,11713279,11713309,+	30	REF,L1HS	intergenic_variant	-	-	-	-	0	0	0	0.00249584	0	0	0	0	3	0	No	No	No
chr4:65430704,-	AGCAGTCTTTCTT	chrX,11713279,11713320,+	41	REF,L1HS	intron_variant	ENST00000622150	-	5/17	EPHA5	0	0	0	0.000831947	0	0	0	0	1	0	No	No	No
chr4:71298684,-	0tsd	chr22,28669315,28669375,+	60	REF,L1HS	intron_variant	ENST00000425175	-	3/24	SLC4A4	0.00111982	0	0	0	0	2	0	0	0	0	No	No	Yes
chr4:72016582,-	TAATAATCTTTTTTT	chrX,11934865,11935296,-	431	REF,L1HS	intergenic_variant	-	-	-	-	0	0	0	0.00166389	0	0	0	0	2	0	No	No	No
chr4:75306132,+	null	chr4,136292704,136293494,-	790	REF,L1HS	intron_variant	ENST00000505930	-	1/1	AC025244.1	0	0	0	0	0.000854701	0	0	0	0	1	No	No	Yes
chr4:79831811,+	AAGAAATGGCATATA	chr6,13190802,13191208,+	406	NONREF,L1Ta1d	intron_variant	ENST00000504263	-	1/1	PCAT4	0	0	0	0	0.000854701	0	0	0	0	1	Yes	No	No
chr4:103676242,+	AACATTTGTACAGATAGA	chr4,136292709,136293494,-	785	REF,L1HS	intron_variant	ENST00000304883	-	1/4	TACR3	0.00055991	0	0	0	0	1	0	0	0	0	No	No	No
chr4:115018384,+	TACAAAATCTCTTTTT	chrX,11713279,11713309,+	30	REF,L1HS	intron_variant	ENST00000264363	-	2/13	NDST4	0	0	0	0	0.0034188	0	0	0	0	4	No	Yes	No
chr4:125919031,-	ATTAATGCTACATTTTA	chrX,11713279,11713309,+	30	REF,L1HS	intron_variant	ENST00000667497	-	2/2	AC104664.1	0	0	0	0	0.0017094	0	0	0	0	2	No	No	No
chr4:136461403,+	GAAAATTACTTC	chr1,247693204,247693378,+	174	REF,L1HS	intergenic_variant	-	-	-	-	0	0	0	0.000831947	0	0	0	0	1	0	No	No	No
chr4:142079749,-	ACTTGCACATTTTT	chrX,11713279,11713320,+	41	REF,L1HS	intron_variant	ENST00000509777	-	25/25	INPP4B	0	0.00204082	0	0	0	0	2	0	0	0	No	No	No
chr4:142581820,+	AAGACTCCT	chrX,11713279,11713309,+	30	REF,L1HS	intron_variant	ENST00000509777	-	2/25	INPP4B	0	0	0	0	0.0017094	0	0	0	0	2	No	No	No
chr4:143621674,-	CCTTCCCTCAATTTT	chr6,13190802,13191214,+	412	NONREF,L1Ta1d	intron_variant	ENST00000329798	-	4/7	FREM3	0	0.00102041	0.000789889	0	0	0	1	1	0	0	Yes	No	No
chr4:146220485,-	TAATTTTCTCTCTT	chr7,96846590,96846650,-	60	REF,L1HS	intron_variant	ENST00000636502	-	2/6	REELD1	0	0	0	0	0.0188034	0	0	0	0	22	No	Yes	No
chr4:151925699,-	GATTCACTTCTCTTT	chrX,11713279,11713316,+	37	REF,L1HS	intron_variant	ENST00000507949	-	2/3	AC097375.1	0	0	0	0.000831947	0	0	0	0	1	0	No	No	No
chr4:164287800,-	CGAATAGTTATTCTTT	chr14,30681325,30681620,-	295	NONREF,L1Ambig	intron_variant	ENST00000514618	-	1/9	MARCHF1	0	0	0.000789889	0	0	0	0	1	0	0	No	No	Yes
chr4:165460240,+	AAAAAAGTCTAAGG	chr1,118858380,118858573,+	193	REF,L1HS	intron_variant	ENST00000402744	-	1/8	CPE	0.0145577	0	0	0	0	26	0	0	0	0	Yes	No	No
chr4:176242152,-	TGCCATCCAACTCTT	chr17,70464987,70465037,+	50	REF,L1HS	intron_variant	ENST00000296525	-	1/6	ASB5	0.00447928	0	0	0	0	8	0	0	0	0	No	No	No
chr5:3518499,+	AAAGAAAAAAGGATGTTTCTAG	chr17,70464987,70465037,+	50	REF,L1HS	intron_variant	ENST00000505443	-	2/4	LINC01019	0	0	0.00157978	0	0	0	0	2	0	0	No	No	No
chr5:16464200,+	GAAACTTAATCATC	chrX,147659767,147659810,+	43	REF,L1HS	intron_variant	ENST00000308683	-	1/5	ZNF622	0	0.00510204	0.0205371	0.00415973	0.0017094	0	5	26	5	2	No	No	No
chr5:30064580,-	dGTAGGTCTCCA	chrX,11713279,11713316,+	37	REF,L1HS	intergenic_variant	-	-	-	-	0	0	0	0	0.0017094	0	0	0	0	2	No	No	No
chr5:30855073,+	GAAAATAAGACACCATA	chr1,86679017,86679080,-	63	REF,L1HS	intergenic_variant	-	-	-	-	0	0	0	0.000831947	0	0	0	0	1	0	No	No	Yes
chr5:31972454,-	CCCATCTCACTTTCT	chr11,93142673,93143197,+	524	REF,L1HS	intron_variant	ENST00000438447	-	2/24	PDZD2	0.00447928	0	0	0	0	8	0	0	0	0	No	No	No
chr5:32643866,-	GCATATGGAAATTTT	chr6,13190802,13191205,+	403	NONREF,L1Ambig	intergenic_variant	-	-	-	-	0	0	0	0	0.000854701	0	0	0	0	1	No	No	Yes
chr5:38811452,+	A	chr6,45358100,45358320,+	220	NONREF,L1Ambig	intron_variant	ENST00000662290	-	1/4	OSMR-AS1	0.00055991	0	0	0	0	1	0	0	0	0	No	No	No
chr5:88573492,-	GGCATCTGTATGTTTT	chr14,30681357,30681620,-	263	NONREF,L1Ambig	intron_variant	ENST00000669424	-	4/5	LINC00461	0	0	0.000789889	0	0	0	0	1	0	0	No	No	No
chr5:90826620,+	AAGAGATGGTGAGTATT	chr1,237019419,237019467,-	48	REF,L1HS	intron_variant	ENST00000405460	-	76/89	ADGRV1	0.0055991	0.00306122	0	0	0	10	3	0	0	0	No	No	No
chr5:94278536,-	TTGTGATAAGGGATTTTTT	chr14,58753685,58754355,+	670	NONREF,L1Ambig	intron_variant	ENST00000513200	-	19/19	KIAA0825	0	0	0.00236967	0	0	0	0	3	0	0	No	No	No
chr5:120483215,+	AAGAATTCA	chrX,11934865,11935296,-	431	REF,L1HS	intron_variant	ENST00000407149	-	1/1	PRR16	0	0	0.000789889	0	0	0	0	1	0	0	No	No	No
chr5:145169169,-	AGAAACTATCTACACAAATGC	chrX,11713279,11713320,+	41	REF,L1HS	intron_variant	ENST00000659832	-	1/3	AC132803.1	0	0	0	0.0108153	0	0	0	0	13	0	No	No	No
chr5:168076965,+	dTT	chr1,80939086,80939203,-	117	REF,L1HS	intron_variant	ENST00000518659	-	7/28	TENM2	0.00111982	0	0	0	0	2	0	0	0	0	No	No	No
chr5:179967663,-	GGCTATTTGTTT	chr17,70464987,70465037,+	50	REF,L1HS	intron_variant	ENST00000522208	-	6/7	RNF130	0.00279955	0	0	0	0	5	0	0	0	0	No	No	No
chr6:13485557,+	AACCT	chr4,136292704,136293494,-	790	REF,L1HS	intron_variant	ENST00000379287	-	1/1	GFOD1	0	0	0.000789889	0	0	0	0	1	0	0	No	No	Yes
chr6:39703699,-	AAGTAAAGGAACTTTTA	chrX,11713279,11713316,+	37	REF,L1HS	intron_variant	ENST00000287152	-	3/22	KIF6	0	0	0	0.000831947	0	0	0	0	1	0	No	No	No
chr6:63511584,+	AAAATGTAGCTTTGA	chr1,80939088,80939203,-	115	REF,L1HS	intergenic_variant	-	-	-	-	0	0	0.000789889	0	0	0	0	1	0	0	No	No	No
chr6:64171535,-	TAGAATGTACTTACTCTT	chr3,136963683,136963693,-	10	REF,L1HS	intron_variant	ENST00000370621	-	31/43	EYS	0.00503919	0	0	0	0	9	0	0	0	0	No	No	No
chr6:84312093,-	TATAGTTTTTT	chr6,13190802,13191206,+	404	NONREF,L1Ambig	intergenic_variant	-	-	-	-	0	0	0	0	0.000854701	0	0	0	0	1	No	No	No
chr6:84876041,+	AAAAATTGTATAAGC	chrX,11713279,11713326,+	47	REF,L1HS	intergenic_variant	-	-	-	-	0	0	0	0	0.0017094	0	0	0	0	2	No	Yes	No
chr6:96070539,-	ACAAAAAGTT	chr6,117108163,117108206,+	43	REF,L1HS	intron_variant	ENST00000302103	-	1/2	FUT9	0	0	0	0.00748752	0	0	0	0	9	0	No	No	No
chr6:101444619,-	null	chr4,136292716,136293494,-	778	REF,L1HS	intron_variant	ENST00000421544	-	4/18	GRIK2	0	0	0	0.000831947	0	0	0	0	1	0	No	No	No
chr6:106016511,+	AATAAATGTCTG	chrX,11713279,11713316,+	37	REF,L1HS	intron_variant	ENST00000652320	-	1/6	PRDM1	0.00783875	0	0	0	0	14	0	0	0	0	No	No	No
chr6:109605315,-	TCATTGTCTTATTTCT	chrX,11713279,11713320,+	41	REF,L1HS	intron_variant	ENST00000424296	-	17/40	AK9	0	0	0	0.00166389	0	0	0	0	2	0	No	No	No
chr6:115901901,-	CCATTTTGTAGTTTT	chrX,11713279,11713698,+	419	REF,L1HS	intergenic_variant	-	-	-	-	0.00335946	0	0	0	0	6	0	0	0	0	Yes	No	No
chr6:118233274,-	CCAGCCAGGACTTTTT	chrX,11713279,11713320,+	41	REF,L1HS	intron_variant	ENST00000360388	-	2/7	SLC35F1	0	0	0	0.000831947	0	0	0	0	1	0	No	No	No
chr6:130449170,+	GAAATAAAGG	chrX,11713279,11713316,+	37	REF,L1HS	intergenic_variant	-	-	-	-	0.00167973	0	0	0	0	3	0	0	0	0	No	No	No
chr6:154555062,+	CATTATT	chr4,79972933,79972992,+	59	REF,L1HS	regulatory_region_variant	ENSR00000810296	-	-	-	0	0.00204082	0	0	0	0	2	0	0	0	No	No	Yes
chr7:11765061,-	AAATCTTTTT	chrX,11713279,11713309,+	30	REF,L1HS	intron_variant	ENST00000423059	-	1/27	THSD7A	0	0.00306122	0.000789889	0	0	0	3	1	0	0	No	No	No
chr7:15635785,+	GAAAAATGGTTGGGCC	chr6,117108163,117108206,+	43	REF,L1HS	intron_variant	ENST00000262041	-	1/2	MEOX2	0	0	0	0.00582363	0	0	0	0	7	0	No	No	No
chr7:19484397,+	AGAAGTGATATTTAGCAAA	chrX,11713279,11713326,+	47	REF,L1HS	intron_variant	ENST00000412563	-	4/5	AC007091.1	0.0055991	0	0	0	0	10	0	0	0	0	No	No	No
chr7:24137022,+	AAAATCCTC	chr10,109812396,109812437,-	41	REF,L1HS	intergenic_variant	-	-	-	-	0.0470325	0.00714286	0	0	0	84	7	0	0	0	No	No	No
chr7:27810419,+	AGAAAAGGTAAATTCT	chrX,11713279,11713320,+	41	REF,L1HS	intron_variant	ENST00000409980	-	14/17	TAX1BP1	0	0	0	0.00415973	0	0	0	0	5	0	No	No	No
chr7:33194516,-	GAAGTTACATTTTTT	chr6,117108163,117108206,+	43	REF,L1HS	intron_variant	ENST00000671871	-	6/23	BBS9	0.00111982	0.00612245	0.0236967	0.00665557	0	2	6	30	8	0	No	No	No
chr7:51695758,+	AAAGAAATCA	chrX,11713279,11713316,+	37	REF,L1HS	intron_variant	ENST00000648455	-	3/6	AC005999.2	0	0	0	0.000831947	0	0	0	0	1	0	No	No	No
chr7:52863429,+	AAAAGCACAAAATA	chrX,11713279,11713309,+	30	REF,L1HS	intergenic_variant	-	-	-	-	0	0.00102041	0.00236967	0.00249584	0	0	1	3	3	0	No	No	No
chr7:64289526,+	AACAATGGGCTGTGTCC	chrX,11713279,11713309,+	30	REF,L1HS	intergenic_variant	-	-	-	-	0.00111982	0.00306122	0.0110585	0	0	2	3	14	0	0	No	No	No
chr7:70069139,+	AAGAATTGACCTCTTTG	chrX,11713279,11713321,+	42	REF,L1HS	intron_variant	ENST00000342771	-	2/18	AUTS2	0	0	0	0.000831947	0	0	0	0	1	0	No	No	No
chr7:80248667,-	GTGTCTCCAGTTTC	chrX,11713279,11713309,+	30	REF,L1HS	intron_variant	ENST00000447198	-	4/4	AC003988.1	0	0	0	0	0.0017094	0	0	0	0	2	No	No	No
chr7:85139551,+	dCTTT	chrX,11713279,11713316,+	37	REF,L1HS	intron_variant	ENST00000444867	-	2/9	SEMA3D	0	0	0	0.00332779	0	0	0	0	4	0	No	No	No
chr7:85480118,-	TTGTATTGTT	chr7,30445274,30445302,+	28	REF,L1HS	intron_variant	ENST00000438065	-	3/3	LINC00972	0.00167973	0	0	0	0	3	0	0	0	0	No	No	Yes
chr7:90873413,-	AACTTCACAAATTTTT	chrX,11935050,11935296,-	246	REF,L1HS	intron_variant	ENST00000380050	-	6/14	CDK14	0.00111982	0	0	0	0	2	0	0	0	0	No	No	No
chr7:91806433,+	ACATC	chr4,74717337,74717539,-	202	REF,L1HS	intron_variant	ENST00000454222	-	3/4	MTERF1	0	0	0	0.000831947	0.0316239	0	0	0	1	37	Yes	Yes	No
chr7:94439537,-	TT	chr1,86679017,86679080,-	63	REF,L1HS	regulatory_region_variant	ENSR00000832338	-	-	-	0	0	0	0.00166389	0	0	0	0	2	0	No	No	Yes
chr7:97370232,+	AAAAAATCTGACACCA	chr4,15847572,15847776,+	204	REF,L1HS	intergenic_variant	-	-	-	-	0.00111982	0	0	0	0	2	0	0	0	0	No	No	No
chr7:99359851,+	AGGCCCAGACATTCTTT	chr17,9622015,9622040,+	25	REF,L1HS	intron_variant	ENST00000262942	-	8/9	ARPC1A	0	0	0	0.00915141	0	0	0	0	11	0	No	No	No
chr7:114705351,-	CTGATGGTTTTAT	chrX,11934865,11935296,-	431	REF,L1HS	intergenic_variant	-	-	-	-	0.00055991	0	0	0	0	1	0	0	0	0	No	No	No
chr7:120034300,-	TATGAGGTACTTTT	chrX,11713279,11713309,+	30	REF,L1HS	intergenic_variant	-	-	-	-	0	0	0.00157978	0	0	0	0	2	0	0	No	No	No
chr7:133426766,+	AAATAATAC	chrX,11713279,11713316,+	37	REF,L1HS	intron_variant	ENST00000253861	-	7/17	EXOC4	0	0	0	0.00166389	0	0	0	0	2	0	No	No	No
chr7:141238161,+	AA	chrX,11713279,11713309,+	30	REF,L1HS	intron_variant	ENST00000565468	-	2/3	TMEM178B	0	0	0	0.00332779	0	0	0	0	4	0	No	No	No
chr7:145185380,-	AATACTCATT	chr1,118858380,118858572,+	192	REF,L1HS	intergenic_variant	-	-	-	-	0.00055991	0	0	0	0	1	0	0	0	0	Yes	No	No
chr7:145225494,-	TGACGACACTCTT	chrX,11713279,11713316,+	37	REF,L1HS	intergenic_variant	-	-	-	-	0.00055991	0	0	0	0	1	0	0	0	0	No	No	No
chr8:3848426,+	TAAAACACAATTAGG	chrX,11713279,11713383,+	104	REF,L1HS	intron_variant	ENST00000520002	-	5/70	CSMD1	0	0	0	0	0.000854701	0	0	0	0	1	Yes	No	No
chr8:15181164,-	null	chr4,111707818,111707991,+	173	NONREF,L1Ta1d	intron_variant	ENST00000382080	-	1/7	SGCZ	0.00055991	0	0.00157978	0.000831947	0	1	0	2	1	0	No	No	No
chr8:17561265,+	AAAGAAAAAGGTTTA	chrX,11713279,11713309,+	30	REF,L1HS	intron_variant	ENST00000004531	-	9/11	SLC7A2	0	0	0	0.00166389	0	0	0	0	2	0	No	No	No
chr8:82541679,+	AGAAATTATAA	chrX,11713279,11713316,+	37	REF,L1HS	intron_variant	ENST00000658531	-	2/3	AC060765.2	0.00111982	0	0	0	0	2	0	0	0	0	No	No	No
chr8:99780171,+	AAAATAAGAGCTAGTG	chr8,118145228,118145361,+	133	NONREF,L1Ta1d	intron_variant	ENST00000358544	-	42/61	VPS13B	0.00391937	0	0	0	0	7	0	0	0	0	No	No	No
chr8:123516059,-	CTGGAAGGAATCTT	chr1,80939084,80939203,-	119	REF,L1HS	intron_variant	ENST00000517956	-	4/8	FBXO32	0.00055991	0	0	0	0	1	0	0	0	0	No	No	No
chr8:123522102,-	AACAGCTCTCTTTT	chrX,11713279,11713309,+	30	REF,L1HS	intron_variant	ENST00000517956	-	4/8	FBXO32	0	0	0	0	0.00683761	0	0	0	0	8	No	No	No
chr8:124615303,+	AAAAGTTAGG	chr6,24811567,24811657,-	90	REF,L1HS	intron_variant	ENST00000325064	-	3/14	MTSS1	0.0128779	0.00204082	0	0	0	23	2	0	0	0	Yes	Yes	Yes
chr8:125525429,+	null	chr22,28669315,28670107,+	792	REF,L1HS	intron_variant	ENST00000521991	-	2/2	AC091114.1	0.00111982	0.00918367	0.00947867	0.0199667	0	2	9	12	24	0	Yes	No	No
chr8:139152984,-	ACAAGCATTTATTTT	chr7,96846590,96846650,-	60	REF,L1HS	intergenic_variant	-	-	-	-	0	0	0	0.00998336	0	0	0	0	12	0	No	No	No
chr9:18584295,+	AAAAAGAGGAGTTTC	chrX,11713279,11713309,+	30	REF,L1HS	intron_variant	ENST00000680146	-	5/29	ADAMTSL1	0	0.00306122	0.00394945	0.000831947	0	0	3	5	1	0	No	No	No
chr9:25450442,+	AAAAGAGGGTTTAG	chrX,11713279,11713326,+	47	REF,L1HS	intergenic_variant	-	-	-	-	0	0	0	0	0.0179487	0	0	0	0	21	No	Yes	No
chr9:28847304,+	AAGAATAAAAACC	chr6,13190802,13191214,+	412	NONREF,L1Ambig	intergenic_variant	-	-	-	-	0	0	0.000796178	0	0	0	0	1	0	0	No	Yes	No
chr9:30643678,+	dGT	chrX,11713279,11713316,+	37	REF,L1HS	intergenic_variant	-	-	-	-	0	0	0	0.00499168	0	0	0	0	6	0	No	No	No
chr9:73282362,+	TATAATCAGATTTTCT	chrX,11935073,11935296,-	223	REF,L1HS	intergenic_variant	-	-	-	-	0	0	0	0.000831947	0	0	0	0	1	0	No	No	No
chr9:86525514,-	CACTCTGCTATTATTTTTT	chrX,11713279,11713326,+	47	REF,L1HS	intergenic_variant	-	-	-	-	0	0	0	0	0.0025641	0	0	0	0	3	No	Yes	No
chr9:134492897,+	TGAGTCAAGATTTT	chr7,96846594,96846650,-	56	REF,L1HS	regulatory_region_variant	ENSR00000897341	-	-	-	0.00615901	0.00102041	0	0	0	11	1	0	0	0	No	No	No
chr10:3796933,+	AGAGTATGTGTGCAGG	chrX,11713279,11713316,+	37	REF,L1HS	intergenic_variant	-	-	-	-	0	0	0	0.00748752	0	0	0	0	9	0	No	No	No
chr10:4523035,+	AAATTTTTGTAAACAT	chr1,118858380,118858520,+	140	REF,L1HS	intergenic_variant	-	-	-	-	0	0	0	0.00166389	0	0	0	0	2	0	No	No	Yes
chr10:7432622,-	TGCATATGTT	chr10,109812366,109812437,-	71	REF,L1HS	intergenic_variant	-	-	-	-	0	0	0	0	0.00940171	0	0	0	0	11	No	No	Yes
chr10:8946949,-	AAGTTCTGAGACTTCT	chr6,13190802,13191214,+	412	NONREF,L1Ambig	intergenic_variant	-	-	-	-	0	0	0	0	0.0017094	0	0	0	0	2	Yes	No	No
chr10:17268910,+	AAGAATAAGAGTTTCA	chrX,11934635,11935296,-	661	REF,L1HS	intergenic_variant	-	-	-	-	0.00784753	0	0	0	0	14	0	0	0	0	No	No	No
chr10:30814649,+	AAAAGAATTCTGTG	chrX,11713279,11713316,+	37	REF,L1HS	regulatory_region_variant	ENSR00000942992	-	-	-	0	0	0.00157978	0	0	0	0	2	0	0	No	No	No
chr10:50396633,+	AAAAATATGG	chrX,11713279,11713316,+	37	REF,L1HS	intron_variant	ENST00000361781	-	6/10	SGMS1	0	0	0	0.00166389	0	0	0	0	2	0	No	No	No
chr10:60569104,-	AAGAAAAAAAATCTTT	chr6,29952447,29952848,+	401	NONREF,L1Ambig	intron_variant	ENST00000503366	-	1/43	ANK3	0	0	0.000789889	0	0	0	0	1	0	0	No	No	Yes
chr10:61662620,+	dATAATATATCTTACTTTAATATTTGTT	chrX,11713279,11713309,+	30	REF,L1HS	upstream_gene_variant	ENST00000648843	-	-	CABCOCO1	0	0	0.00236967	0	0	0	0	3	0	0	No	No	No
chr10:61753591,+	TAAAAATGAATGTA	chrX,11713279,11713335,+	56	REF,L1HS	intron_variant	ENST00000648843	-	5/7	CABCOCO1	0	0	0.00157978	0	0	0	0	2	0	0	No	No	No
chr10:65901618,-	CACCACCATTTCTTT	chr6,13190802,13191214,+	412	NONREF,L1Ambig	intergenic_variant	-	-	-	-	0	0	0	0.000831947	0	0	0	0	1	0	No	No	No
chr10:66908551,-	AAGAAGTCCTGGTC	chrX,11713279,11713316,+	37	REF,L1HS	intron_variant	ENST00000433211	-	7/17	CTNNA3	0	0	0	0.00332779	0.017094	0	0	0	4	20	No	No	No
chr10:88424459,+	AAAAATGCATGGACTA	chr6,13190802,13191208,+	406	NONREF,L1Ambig	intron_variant	ENST00000331772	-	4/6	RNLS	0.00111982	0	0	0	0	2	0	0	0	0	Yes	No	No
chr10:99344629,-	TCCTTCCATTTCTTTT	chrX,11713279,11713316,+	37	REF,L1HS	intron_variant	ENST00000356713	-	1/10	CNNM1	0.00055991	0.0112245	0.007109	0.00166389	0	1	11	9	2	0	No	No	No
chr10:106316156,-	AAT	chrX,11935035,11935296,-	261	REF,L1HS	intergenic_variant	-	-	-	-	0.00055991	0	0	0	0	1	0	0	0	0	No	No	No
chr10:110032784,+	GAAAACACTTTGTG	chrX,11713279,11713326,+	47	REF,L1HS	intron_variant	ENST00000356080	-	1/14	ADD3	0	0	0	0.000831947	0	0	0	0	1	0	No	No	No
chr10:115672084,+	GAAAGAAAAACAA	chr4,111707818,111707897,+	79	NONREF,L1Ta1d	intron_variant	ENST00000355044	-	26/28	ATRNL1	0	0	0.00157978	0	0	0	0	2	0	0	No	No	Yes
chr10:123367364,-	GTCCCTTTGTT	chr12,126298967,126299023,-	56	REF,L1HS	intron_variant	ENST00000665370	-	3/3	LINC02641	0	0	0	0	0.0017094	0	0	0	0	2	No	No	Yes
chr11:6034954,+	AGAAAATCAAGTTCAG	chrX,11713279,11713326,+	47	REF,L1HS	upstream_gene_variant	ENST00000641423	-	-	OR56A1	0.00055991	0	0	0	0	1	0	0	0	0	No	No	No
chr11:18914100,-	CACATTAAATCATTTTT	chrX,11713279,11713316,+	37	REF,L1HS	intergenic_variant	-	-	-	-	0	0	0.00236967	0	0	0	0	3	0	0	No	No	No
chr11:29005635,-	AGAAATTGCCTAGGCTGG	chr1,84052250,84052389,-	139	REF,L1HS	intron_variant	ENST00000511073	-	1/3	LINC02742	0	0	0.000789889	0.00415973	0.000854701	0	0	1	5	1	No	No	No
chr11:43161703,-	TGGTGGGCACCTCTT	chr6,13190802,13191214,+	412	NONREF,L1Ambig	intron_variant	ENST00000533565	-	1/2	HNRNPKP3	0	0	0	0.00249584	0	0	0	0	3	0	Yes	Yes	No
chr11:55249031,+	AAAAGAAAGGTTCCA	chrX,11713279,11713309,+	30	REF,L1HS	intergenic_variant	-	-	-	-	0.00055991	0.00102041	0	0	0.000854701	1	1	0	0	1	No	No	No
chr11:56891536,+	AAAGAAGTCAGTTTTC	chr6,13190802,13191214,+	412	NONREF,L1Ambig	intron_variant	ENST00000611807	-	1/11	FADS2B	0	0.00102041	0.00315956	0	0	0	1	4	0	0	Yes	No	No
chr11:86063398,-	0tsd	chrX,11713279,11713326,+	47	REF,L1HS	intron_variant	ENST00000393346	-	1/19	PICALM	0	0	0	0.00332779	0	0	0	0	4	0	No	No	No
chr11:90782684,+	AGAAAATATAAGTAGATCCC	chrX,11713279,11713316,+	37	REF,L1HS	intron_variant	ENST00000562678	-	2/5	DISC1FP1	0	0.00102041	0	0	0	0	1	0	0	0	No	No	No
chr11:94604654,-	GACATCCCTGTTCTT	chrX,11713279,11713309,+	30	REF,L1HS	intron_variant	ENST00000299001	-	13/19	PIWIL4	0	0	0	0	0.000854701	0	0	0	0	1	No	No	No
chr11:95648124,-	dAGTTTT	chr22,28669315,28669375,+	60	REF,L1HS	intron_variant	ENST00000648353	-	3/4	AP000820.2	0	0	0	0.00332779	0	0	0	0	4	0	No	No	Yes
chr11:108822767,-	GATTCTTTTCATTTTA	chr4,74716853,74717539,-	686	REF,L1HS	intron_variant	ENST00000322536	-	13/17	DDX10	0	0	0	0	0.000854701	0	0	0	0	1	No	Yes	No
chr11:128271218,+	AAAACTTTGCTTAGGA	chr6,117108163,117108204,+	41	REF,L1HS	regulatory_region_variant	ENSR00000446239	-	-	-	0.0207167	0.00204082	0	0	0	37	2	0	0	0	No	No	No
chr12:12931203,-	AGATTTTCCTAATTTTCT	chr11,78677587,78677772,-	185	REF,L1HS	intron_variant	ENST00000543515	-	1/2	GPRC5D-AS1	0.00167973	0	0	0	0	3	0	0	0	0	No	Yes	No
chr12:13728961,+	AAAAGAAACCCTTACC	chrX,11713279,11713309,+	30	REF,L1HS	intron_variant	ENST00000609686	-	4/13	GRIN2B	0	0.00306122	0.00157978	0	0	0	3	2	0	0	No	No	No
chr12:18454352,+	null	chr14,58753685,58754355,+	670	NONREF,L1Ta1d	intron_variant	ENST00000676171	-	18/32	PIK3C2G	0	0	0	0	0.000854701	0	0	0	0	1	No	No	No
chr12:23810968,+	AAGAGTTTGCATTTC	chr6,102397583,102398219,-	636	NONREF,L1Ambig	intron_variant	ENST00000451604	-	3/14	SOX5	0	0	0	0	0.000854701	0	0	0	0	1	No	No	Yes
chr12:27331181,+	GAAAATATGAG	chr2_GL582966v2_alt,23896,23969,-	73	REF,L1HS	upstream_gene_variant	ENST00000266503	-	-	ARNTL2	0.00111982	0	0	0	0	2	0	0	0	0	No	No	No
chr12:39768740,+	AAAGATCACTGATCATC	chrX,11713279,11713309,+	30	REF,L1HS	intron_variant	ENST00000280871	-	7/9	SLC2A13	0	0	0	0	0.0128205	0	0	0	0	15	No	Yes	No
chr12:58535869,+	AAAATGTTTGGGCTC	chrX,11713279,11713309,+	30	REF,L1HS	intergenic_variant	-	-	-	-	0	0	0.000789889	0	0	0	0	1	0	0	No	No	No
chr12:68898163,-	TGGCCTGGTGTTCTT	chr14,58753685,58753996,+	311	NONREF,L1Ambig	intron_variant	ENST00000338356	-	1/7	CPM	0.00167973	0.131633	0	0.000831947	0.0495727	3	129	0	1	58	Yes	No	No
chr12:86047736,+	AGAACTTATCCT	chr10,109812419,109812437,-	18	REF,L1HS	intron_variant	ENST00000611864	-	1/3	MGAT4C	0	0.00204082	0.00236967	0	0	0	2	3	0	0	No	No	No
chr12:86264771,+	AGAAGTGCCTGCT	chr9,112797462,112798107,-	645	REF,L1HS	intron_variant	ENST00000621808	-	4/8	MGAT4C	0.0134379	0.00204082	0	0	0	24	2	0	0	0	No	No	Yes
chr12:91239628,-	TCCAGTGTGATTTTTTT	chr8,128452918,128453002,-	84	REF,L1HS	regulatory_region_variant	ENSR00000055279	-	-	-	0	0	0	0	0.0017094	0	0	0	0	2	No	No	No
chr12:100347595,-	CTTACAGGCCTATT	chrX,11713279,11713309,+	30	REF,L1HS	intergenic_variant	-	-	-	-	0	0	0	0.00166389	0	0	0	0	2	0	No	No	No
chr12:115271403,+	AAAACCATCAGATCTC	chr4,136293405,136293494,-	89	REF,L1HS	downstream_gene_variant	ENST00000546696	-	-	AC078880.1	0	0	0	0.000831947	0	0	0	0	1	0	No	No	No
chr13:34822226,-	null	chr12,96518164,96518791,-	627	NONREF,L1Ambig	intergenic_variant	-	-	-	-	0	0	0.000789889	0	0	0	0	1	0	0	No	No	Yes
chr13:57363936,-	GAATCACTTTAATTTTT	chrX,11713279,11713316,+	37	REF,L1HS	intergenic_variant	-	-	-	-	0.00503919	0	0.000789889	0	0	9	0	1	0	0	No	No	No
chr13:63108399,+	AAAAAACAGAAATATAT	chrX,11935073,11935296,-	223	REF,L1HS	intergenic_variant	-	-	-	-	0	0	0	0.000831947	0	0	0	0	1	0	No	No	No
chr13:71893075,+	null	chr4,79972933,79973321,+	388	REF,L1HS	intergenic_variant	-	-	-	-	0	0.00102041	0	0	0	0	1	0	0	0	No	No	No
chr13:73409456,+	null	chr4,74716843,74717539,-	696	REF,L1HS	upstream_gene_variant	ENST00000420129	-	-	MARK2P12	0	0	0	0.000831947	0	0	0	0	1	0	No	No	No
chr13:78521974,+	AAAAAATATGTCTGA	chrX,11935073,11935296,-	223	REF,L1HS	intron_variant	ENST00000607862	-	2/2	OBI1-AS1	0.00055991	0	0	0	0	1	0	0	0	0	No	No	No
chr13:84288628,+	AAGAAATCTCCTT	chr6,6280443,6280580,-	137	NONREF,L1Ambig	intron_variant	ENST00000653443	-	3/4	AL162493.1	0.00055991	0	0	0	0	1	0	0	0	0	No	No	No
chr14:28552436,-	AATTTATTTCTTTTT	chr6,13190802,13191209,+	407	NONREF,L1Ambig	intergenic_variant	-	-	-	-	0	0	0	0	0.0017094	0	0	0	0	2	No	No	No
chr14:28618841,-	GAAACACCATTTTTCTT	chrX,11713279,11713448,+	169	REF,L1HS	intergenic_variant	-	-	-	-	0	0	0	0.00166389	0	0	0	0	2	0	No	No	No
chr14:40520424,+	AGAAGTTCCA	chr6,19770918,19770964,+	46	REF,L1HS	intergenic_variant	-	-	-	-	0	0.00204082	0	0	0	0	2	0	0	0	No	No	No
chr14:52246983,-	TAAGTGTGGTCTT	chr4,74716848,74717539,-	691	REF,L1HS	intergenic_variant	-	-	-	-	0	0	0	0.00582363	0	0	0	0	7	0	No	No	No
chr14:63962878,-	TTTTT	chr4,79972933,79973321,+	388	REF,L1HS	intron_variant	ENST00000358025	-	9/115	SYNE2	0	0	0	0.000831947	0	0	0	0	1	0	No	No	No
chr14:85633029,-	AGCACCATGTATTTTTC	chr4,136292711,136293494,-	783	REF,L1HS	3_prime_UTR_variant	ENST00000330753	-	-	FLRT2	0.00055991	0	0	0	0	1	0	0	0	0	No	No	No
chr15:17068711,-	AAAAAGACATTTTCT	chrX,11935073,11935296,-	223	REF,L1HS	intergenic_variant	-	-	-	-	0.0240761	0.00306122	0	0	0	43	3	0	0	0	No	No	No
chr15:83355400,-	CTGAATAATTCT	chrX,11935066,11935296,-	230	REF,L1HS	intron_variant	ENST00000565495	-	1/1	AC103876.1	0	0	0	0.000831947	0	0	0	0	1	0	No	No	No
chr15:83853185,+	AAAAGTTCATTCCA	chrX,11713279,11713326,+	47	REF,L1HS	intron_variant	ENST00000286744	-	7/29	ADAMTSL3	0	0	0	0.00415973	0	0	0	0	5	0	No	No	No
chr15:91720677,-	GAGGACCCCATTTTT	chr3,55754553,55754654,+	101	NONREF,L1Ambig	intergenic_variant	-	-	-	-	0.00055991	0	0	0	0	1	0	0	0	0	No	No	Yes
chr16:6103560,-	GCCATGAACAAGTTTTCT	chrX,11713279,11713305,+	26	REF,L1HS	intron_variant	ENST00000641259	-	4/19	RBFOX1	0	0.00204082	0	0	0	0	2	0	0	0	No	No	Yes
chr16:17795885,+	null	chr6,24811567,24811657,-	90	REF,L1HS	intergenic_variant	-	-	-	-	0.00111982	0	0	0	0	2	0	0	0	0	No	No	No
chr16:52733122,+	AAAATGCATGGTCTT	chr8,134070214,134070756,-	542	REF,L1HS	intergenic_variant	-	-	-	-	0	0	0	0.00499168	0	0	0	0	6	0	Yes	No	Yes
chr16:53659910,-	ATGTGTTCTTT	chr12,117376205,117376655,-	450	NONREF,L1Ambig	intron_variant	ENST00000647211	-	10/26	RPGRIP1L	0	0.00204082	0	0	0	0	2	0	0	0	Yes	No	Yes
chr16:64969743,-	AGAAAGCATTATGCA	chrX,11713279,11713370,+	91	REF,L1HS	intron_variant	ENST00000268603	-	11/12	CDH11	0	0	0.00315956	0	0	0	0	4	0	0	Yes	No	No
chr17:34397055,-	GTTCT	chrX,11713279,11713320,+	41	REF,L1HS	regulatory_region_variant	ENSR00001008702	-	-	-	0	0	0	0	0.0017094	0	0	0	0	2	No	No	No
chr17:54011276,-	AAGAAAGTAAAGTTC	chr15,54926030,54926081,-	51	REF,L1HS	intron_variant	ENST00000650577	-	1/6	AC034268.2	0	0	0	0	0.0017094	0	0	0	0	2	No	No	No
chr17:60510044,+	AAAAGAATATGT	chr17,70464987,70465034,+	47	REF,L1HS	intron_variant	ENST00000083182	-	1/12	APPBP2	0.0335946	0	0	0	0	60	0	0	0	0	No	No	No
chr17:66762158,-	TCGCTTAAGAATTTTC	chr22,28669315,28669378,+	63	REF,L1HS	intron_variant	ENST00000413366	-	13/16	PRKCA	0	0.00102041	0	0	0	0	1	0	0	0	No	No	No
chr18:4145887,+	AAACTTCATGCTT	chrX,11934865,11935296,-	431	REF,L1HS	intron_variant	ENST00000315677	-	2/12	DLGAP1	0	0	0.000789889	0	0	0	0	1	0	0	No	No	No
chr18:22522748,+	null	chr6_GL000253v2_alt,1213011,1213066,+	55	REF,L1HS	intergenic_variant	-	-	-	-	0	0	0	0.00582363	0	0	0	0	7	0	No	No	No
chr18:30487591,+	AAAAGGAAAGGGTATT	chrX,11713279,11713309,+	30	REF,L1HS	intergenic_variant	-	-	-	-	0.00055991	0.00510204	0	0	0	1	5	0	0	0	No	No	No
chr18:55535212,-	CAGGGTTCGTGCTCTCTTT	chr5,25708557,25708850,+	293	NONREF,L1Ambig	intron_variant	ENST00000398339	-	4/20	TCF4	0	0	0.000789889	0	0	0	0	1	0	0	No	No	No
chr18:62071278,+	AAAACACACTAGGA	chr4,74716848,74717539,-	691	REF,L1HS	intron_variant	ENST00000640540	-	28/29	PIGN	0	0	0	0	0.000854701	0	0	0	0	1	No	Yes	No
chr18:70687238,-	TGGAACTTATTATTTCTTT	chrX,11713279,11713383,+	104	REF,L1HS	intergenic_variant	-	-	-	-	0	0.00204082	0.000789889	0	0	0	2	1	0	0	Yes	No	No
chr18:77305097,+	AAAAGGATATGGAGA	chr4,74716848,74717539,-	691	REF,L1HS	intergenic_variant	-	-	-	-	0	0	0	0	0.0034188	0	0	0	0	4	No	Yes	No
chr19:9704343,+	AAGAATGTGGATTTT	chr14,58753685,58753990,+	305	NONREF,L1Ta1d	intergenic_variant	-	-	-	-	0	0.00102041	0	0	0	0	1	0	0	0	No	No	Yes
chr19:24061225,-	GAGACATTTATTTTT	chr10,109812396,109812437,-	41	REF,L1HS	downstream_gene_variant	ENST00000670058	-	-	AC092279.1	0.0156775	0	0	0	0	28	0	0	0	0	No	No	No
chr20:6819869,-	AAAGAAACTTTTTG	chr5,137678736,137679101,-	365	NONREF,L1Ambig	regulatory_region_variant	ENSR00000297270	-	-	-	0	0	0	0	0.000854701	0	0	0	0	1	No	No	Yes
chr20:12097795,-	CAGAACCCTTATTTT	chr1,84052261,84052389,-	128	REF,L1HS	intergenic_variant	-	-	-	-	0.00111982	0	0	0	0	2	0	0	0	0	No	No	No
chr20:13659023,+	AGAATCACAAACATA	chr6,13190802,13191214,+	412	NONREF,L1Ta1d	regulatory_region_variant	ENSR00000645817	-	-	-	0	0	0	0.000831947	0	0	0	0	1	0	No	No	No
chr20:17238438,+	AGAACAGGAAGGGATC	chrX,11713279,11713320,+	41	REF,L1HS	intron_variant	ENST00000262545	-	1/11	PCSK2	0	0	0	0.00332779	0	0	0	0	4	0	No	No	No
chr20:45251931,-	GGCAGGATCTCTT	chr6,117108163,117108206,+	43	REF,L1HS	downstream_gene_variant	ENST00000338380	-	-	SLPI	0	0	0	0	0.0128205	0	0	0	0	15	No	No	No
chr20:52936784,+	CACGG	chr4,74716610,74717539,-	929	REF,L1HS	regulatory_region_variant	ENSR00000654530	-	-	-	0.00111982	0	0	0	0	2	0	0	0	0	No	No	No
chr20:53801321,-	TCTTTCTT	chr4,131260343,131260507,-	164	NONREF,L1Ta	non_coding_transcript_exon_variant	ENST00000656184	2/3	-	AC006076.1	0	0	0.00157978	0	0	0	0	2	0	0	No	No	No
chr20:54691711,-	TGTAGGATTGTT	chr17,70464987,70465037,+	50	REF,L1HS	intergenic_variant	-	-	-	-	0.00335946	0.00102041	0	0	0	6	1	0	0	0	No	No	No
chr21:19924672,+	AACAATTCT	chr14,58753685,58754355,+	670	NONREF,L1Ambig	intergenic_variant	-	-	-	-	0	0	0	0.000831947	0	0	0	0	1	0	No	Yes	No
chr21:27300109,-	CTACAGGGCACTTT	chrX,11935050,11935296,-	246	REF,L1HS	intergenic_variant	-	-	-	-	0	0	0.000789889	0	0	0	0	1	0	0	No	No	No
chr21:35542909,-	CCCTTCTCCTCTGTACTTT	chr6_GL000253v2_alt,1213011,1213064,+	53	REF,L1HS	intron_variant	ENST00000467692	-	1/2	RUNX1	0.00391937	0	0	0	0	7	0	0	0	0	No	No	No
chr21:40274639,+	TAAAAATTACCATTTCAG	chr17,69181490,69181889,+	399	NONREF,L1Ta1d	intron_variant	ENST00000400454	-	11/32	DSCAM	0.00055991	0	0	0	0	1	0	0	0	0	Yes	Yes	No
chr21:42084984,+	null	chr13,34480248,34480262,-	14	REF,L1HS	intron_variant	ENST00000408989	-	3/21	UMODL1	0.0307951	0.00204082	0	0	0	55	2	0	0	0	No	No	No
chr22:16273778,+	null	chrX,11935072,11935296,-	224	REF,L1HS	intergenic_variant	-	-	-	-	0	0	0	0.000831947	0	0	0	0	1	0	No	No	No
chr22:26177058,+	AAATTCT	chr4,21165421,21165475,+	54	REF,L1HS	intron_variant	ENST00000248933	-	1/16	SEZ6L	0	0	0	0.000831947	0	0	0	0	1	0	No	No	Yes
chrX:14578273,-	TCTGCCCTTCCTATGGTT	chrX,11713279,11713316,+	37	REF,L1HS	intron_variant	ENST00000218075	-	3/8	GLRA2	0	0	0	0.00665557	0	0	0	0	8	0	No	No	No
chrX:27179077,-	CATGCCCGGTTAATTTTT	chrX,11935073,11935296,-	223	REF,L1HS	intron_variant	ENST00000422048	-	5/5	AC107419.1	0	0	0.000789889	0	0	0	0	1	0	0	No	No	No
chrX:42266809,-	GAAAATATAAATCTT	chr1,86679072,86679080,-	8	REF,L1HS	intron_variant	ENST00000411879	-	2/7	Z93403.1	0	0	0	0.00332779	0	0	0	0	4	0	No	No	No
chrX:42742100,-	TT	chrX,11713279,11713316,+	37	REF,L1HS	intron_variant	ENST00000671190	-	1/2	Z94277.1	0	0	0	0	0.00940171	0	0	0	0	11	No	No	No
chrX:58038549,-	CCAATCGCCATTTTCT	chrX,11713279,11713316,+	37	REF,L1HS	intergenic_variant	-	-	-	-	0	0	0	0.0141431	0	0	0	0	17	0	No	No	No
chrX:62635249,+	GAAAAAG	chrX,11713279,11713316,+	37	REF,L1HS	intergenic_variant	-	-	-	-	0	0	0	0	0.0034188	0	0	0	0	4	No	Yes	No
chrX:63512816,+	AAGAAGATAGTTCC	chrX,11713279,11713316,+	37	REF,L1HS	intron_variant	ENST00000609143	-	1/2	LINC01278	0	0.00204082	0	0	0	0	2	0	0	0	No	No	No
chrX:63739860,-	CTTAAAACTCTT	chr1,118858380,118858574,+	194	REF,L1HS	intron_variant	ENST00000374870	-	1/10	ARHGEF9	0	0	0	0	0.0034188	0	0	0	0	4	Yes	Yes	No
chrX:95587210,+	GAAAATGACCCTTTCT	chrX,11713279,11713316,+	37	REF,L1HS	intergenic_variant	-	-	-	-	0	0	0	0	0.00854701	0	0	0	0	10	No	No	No
chrX:124399497,-	TTTACCTTGGACATTTTTT	chr1,118858380,118858520,+	140	REF,L1HS	intron_variant	ENST00000422452	-	27/31	TENM1	0.00671893	0	0	0	0	12	0	0	0	0	Yes	Yes	Yes
chrX:132561141,-	AAAAGAAAACCATC	chr9,112797487,112798107,-	620	REF,L1HS	intergenic_variant	-	-	-	-	0	0	0	0	0.0017094	0	0	0	0	2	No	No	No
chrX:133952902,+	GAAAATGTGTTTTTT	chr6,19770918,19770959,+	41	REF,L1HS	intron_variant	ENST00000394299	-	2/8	GPC3	0	0	0	0.0174709	0	0	0	0	21	0	No	No	Yes
chrX:142098332,+	TAAAAAGATCATCCC	chr4,79972933,79973321,+	388	REF,L1HS	intron_variant	ENST00000664519	-	1/9	AL031073.2	0	0	0	0	0.000854701	0	0	0	0	1	No	No	No
chrX:146655465,-	AAGAGTTGAAGTTCAA	chr22,28669315,28669375,+	60	REF,L1HS	intergenic_variant	-	-	-	-	0	0	0	0	0.000854701	0	0	0	0	1	No	No	Yes
chrX:151788064,-	GAACTCTGTCTTTA	chr4,111707818,111707937,+	119	NONREF,L1Ta1d	intergenic_variant	-	-	-	-	0	0	0	0.00499168	0	0	0	0	6	0	No	No	No

## Sheet: SVA.HC.transductions
Insertion_location	TSD	Donor_coordinate	Transduction_length	Progenitor_type	Consequence	Feature_ID	Exon	Intron	Gene_symbol	AFR_AF	AMR_AF	EUR_AF	SAS_AF	EAS_AF	AFR_AC	AMR_AC	EUR_AC	SAS_AC	EAS_AC	Transduction found in Ebert et al.'s study
chr1:8744548,+	null	chr9,81711924,81712011,+	87	REF,SVA_F	intron_variant	ENST00000337907	-	2/23	RERE	0	0	0.000789889	0	0	0	0	1	0	0	No	AF: allele frequency
chr1:20830866,-	AAGAAGCTTATTTTTTTTT	chr9,81711924,81712007,+	83	REF,SVA_F	intron_variant	ENST00000634879	-	27/33	EIF4G3	0.00671893	0	0	0	0	12	0	0	0	0	No	AC: allele count
chr1:24281000,-	CATTCCTTTTTATT	chr6,122847745,122847780,-	35	REF,SVA_F	intergenic_variant	-	-	-	-	0	0	0	0	0.0017094	0	0	0	0	2	No
chr1:35102242,-	AAGTGGTAGTTTCTT	chr10,92377452,92377902,+	450	REF,SVA_F	intron_variant	ENST00000650449	-	7/12	ZMYM1	0	0.00102041	0	0.0249584	0	0	1	0	30	0	No
chr1:40982316,-	null	chr1,143638603,143639582,+	979	REF,SVA_E	intron_variant	ENST00000649124	-	2/19	CTPS1	0	0	0	0	0.0017094	0	0	0	0	2	No
chr1:43646281,-	ATGCACAACTTTC	chrX,72681912,72682642,+	730	REF,SVA_F	intergenic_variant	-	-	-	-	0.00335946	0	0	0	0	6	0	0	0	0	No
chr1:44570289,-	TACTGGGGCTTTTCTT	chr10,99837063,99837466,-	403	REF,SVA_F	intron_variant	ENST00000355387	-	2/14	RNF220	0.00111982	0	0	0	0	2	0	0	0	0	No
chr1:58179425,-	null	chr2,195569191,195569293,+	102	REF,SVA_F	intron_variant	ENST00000485760	-	4/20	DAB1	0	0.00714286	0	0	0	0	7	0	0	0	No
chr1:76307319,-	null	chr9,6808710,6808727,+	17	REF,SVA_F	intron_variant	ENST00000328299	-	1/4	ST6GALNAC3	0	0.00204082	0.00157978	0	0	0	2	2	0	0	No
chr1:88905563,-	null	chr22,23855352,23856347,+	995	REF,SVA_E	intergenic_variant	-	-	-	-	0.00111982	0	0	0	0	2	0	0	0	0	No
chr1:110272789,-	CCCAGATGCAATTTTC	chr6_GL000253v2_alt,4067131,4067161,+	30	REF,SVA_F	downstream_gene_variant	ENST00000363666	-	-	AL137790.1	0	0	0	0.00499168	0	0	0	0	6	0	No
chr1:146027589,-	AAGTTACAGATTTTTA	chr6_GL000253v2_alt,4067131,4067161,+	30	REF,SVA_F	intron_variant	ENST00000636675	-	1/2	HJV	0	0	0	0.000831947	0.00512821	0	0	0	1	6	No
chr1:150713685,+	AGAATTTGTGACAATTT	chr2,156370126,156370189,+	63	REF,SVA_E	intron_variant	ENST00000361824	-	5/14	HORMAD1	0	0	0	0.000831947	0	0	0	0	1	0	No
chr1:151674386,-	TGTTGTTACTATTT	chr2,216225220,216225259,-	39	REF,SVA_E	intron_variant	ENST00000458013	-	7/11	SNX27	0.00055991	0	0	0	0.0034188	1	0	0	0	4	No
chr1:155984113,-	null	chr8,28882478,28882834,+	356	REF,SVA_E	intron_variant	ENST00000673475	-	4/25	ARHGEF2	0.00055991	0	0	0	0	1	0	0	0	0	No
chr1:192842828,+	null	chr6,158217606,158217807,-	201	NONREF,SVA	intron_variant	ENST00000645822	-	1/5	AL390957.1	0	0.00102041	0	0	0	0	1	0	0	0	No
chr1:202889985,-	AATAACATGAACA	chr7,20669743,20670246,+	503	REF,SVA_E	upstream_gene_variant	ENST00000367262	-	-	RABIF	0	0	0	0.000831947	0	0	0	0	1	0	No
chr1:210174556,+	AAAAAAAACAGGAAACAG	chr11,119506921,119507011,-	90	REF,SVA_F	intergenic_variant	-	-	-	-	0	0	0.00157978	0	0	0	0	2	0	0	No
chr1:246650093,-	GAGTCATCCTATTTCT	chr9,81711924,81711997,+	73	REF,SVA_F	intron_variant	ENST00000366513	-	9/10	CNST	0	0	0.00157978	0	0	0	0	2	0	0	No
chr2:43826594,+	AAAACTCAGAGTTCTG	chr2,177947784,177947839,+	55	REF,SVA_F	intron_variant	ENST00000405322	-	5/12	ABCG5	0	0.00306122	0	0	0	0	3	0	0	0	No
chr2:48189642,-	GAAAATGTTCTTGTTCTT	chr12,26786469,26786516,+	47	REF,SVA_E	intron_variant	ENST00000447571	-	1/8	AC092650.1	0	0	0	0	0.0042735	0	0	0	0	5	No
chr2:54764502,-	GAGGTGCATTAACTTTA	chr10,92377452,92377901,+	449	REF,SVA_F	intron_variant	ENST00000356458	-	2/41	EML6	0.00279955	0	0	0	0	5	0	0	0	0	No
chr2:55776573,-	TCTTCCATATTTTCT	chr14,20507630,20507651,+	21	REF,SVA_E	regulatory_region_variant	ENSR00000606517	-	-	-	0.00335946	0	0	0	0	6	0	0	0	0	No
chr2:60335839,+	null	chr6,122847698,122847780,-	82	REF,SVA_F	downstream_gene_variant	ENST00000647917	-	-	MIR4432HG	0.00055991	0	0	0	0	1	0	0	0	0	No
chr2:64951445,-	TGGTGTCTGGTTTTC	chr3,48213101,48213193,+	92	REF,SVA_F	intron_variant	ENST00000653778	-	2/3	LINC02245	0.00111982	0	0.0134281	0.000831947	0	2	0	17	1	0	No
chr2:71405030,-	TTGGCAAGATTGTTTT	chr2,68079531,68079712,-	181	NONREF,SVA	intron_variant	ENST00000409544	-	17/27	ZNF638	0.00055991	0	0	0	0	1	0	0	0	0	No
chr2:112102358,-	null	chr6,158217716,158217807,-	91	NONREF,SVA	intron_variant	ENST00000283206	-	15/18	TMEM87B	0	0	0	0	0.0042735	0	0	0	0	5	No
chr2:151705604,+	AAAAGAAATAATATGA	chr10,92377452,92377901,+	449	REF,SVA_F	intron_variant	ENST00000397345	-	13/181	NEB	0.00167973	0	0	0	0	3	0	0	0	0	No
chr2:160306213,-	AAGAATGTTCATAGGAGA	chr8,128824967,128824979,-	12	REF,SVA_F	intron_variant	ENST00000348849	-	4/13	RBMS1	0.0139978	0	0	0	0	25	0	0	0	0	No
chr2:182504008,-	null	chr6,158217615,158217807,-	192	NONREF,SVA	intron_variant	ENST00000435564	-	1/14	PDE1A	0	0	0	0	0.0017094	0	0	0	0	2	No
chr2:202607410,-	AGACAATGGGGTTTTCT	chr19,29897917,29898333,-	416	REF,SVA_F	intergenic_variant	-	-	-	-	0	0	0	0	0.0042735	0	0	0	0	5	No
chr2:207931323,-	null	chr4,183734685,183734757,-	72	REF,SVA_E	intron_variant	ENST00000427836	-	4/7	PLEKHM3	0	0	0	0	0.000854701	0	0	0	0	1	No
chr2:211198058,+	GAAATCATACTTCA	chr6,51982817,51982894,+	77	REF,SVA_E	intergenic_variant	-	-	-	-	0	0	0.00157978	0	0	0	0	2	0	0	No
chr2:222835262,+	null	chr20,2825758,2825775,+	17	REF,SVA_E	regulatory_region_variant	ENSR00000637980	-	-	-	0	0	0	0	0.000854701	0	0	0	0	1	No
chr2:231807204,-	null	chr6,158217634,158217807,-	173	NONREF,SVA	intron_variant	ENST00000410017	-	7/7	COPS7B	0	0.00204082	0	0	0	0	2	0	0	0	No
chr3:46430243,+	GAAAAGACAAAAAGCGG	chr6_GL000253v2_alt,4067131,4067161,+	30	REF,SVA_F	intergenic_variant	-	-	-	-	0	0	0.000789889	0.0282862	0	0	0	1	34	0	No
chr3:66136828,-	null	chr6,27483702,27484095,-	393	REF,SVA_F	intron_variant	ENST00000676754	-	1/10	SLC25A26	0	0	0.000789889	0	0	0	0	1	0	0	No
chr3:101222856,+	AAAAATTATACCTGTA	chr19,29897899,29898333,-	434	REF,SVA_F	3_prime_UTR_variant	ENST00000193391	-	-	IMPG2	0	0.00204082	0	0	0	0	2	0	0	0	No
chr3:122034495,-	GACCAGAGCATTTT	chr14,105110315,105110790,-	475	REF,SVA_F	intergenic_variant	-	-	-	-	0	0	0	0.00166389	0	0	0	0	2	0	No
chr3:133860308,+	null	chr12,104417481,104417657,-	176	NONREF,SVA	intron_variant	ENST00000285208	-	2/7	RAB6B	0	0	0	0	0.000854701	0	0	0	0	1	No
chr3:142626793,-	CTTTGAAGACATATTTTT	chr7,20669743,20669799,+	56	REF,SVA_E	intron_variant	ENST00000337777	-	1/15	PLS1	0.00055991	0	0	0	0	1	0	0	0	0	No
chr4:3222223,+	GAAATGGAGG	chr10,92377452,92377902,+	450	REF,SVA_F	intron_variant	ENST00000355072	-	53/66	HTT	0.00055991	0	0	0	0	1	0	0	0	0	No
chr4:40014744,-	null	chr7,20669743,20669813,+	70	REF,SVA_E	intergenic_variant	-	-	-	-	0	0	0	0.000831947	0	0	0	0	1	0	No
chr4:40081031,-	ATGTTTAGATCTTTTT	chr1,24832256,24832277,-	21	REF,SVA_E	intron_variant	ENST00000261435	-	2/17	N4BP2	0.00503919	0	0	0	0	9	0	0	0	0	No
chr4:56872299,+	AACAGTTTGCTAA	chr6,56893563,56893617,-	54	REF,SVA_E	intergenic_variant	-	-	-	-	0.0895857	0.00510204	0	0	0	160	5	0	0	0	No
chr4:157589045,+	AAGAACTGGGAACAT	chr4,1827269,1827284,-	15	REF,SVA_F	intron_variant	ENST00000652341	-	2/2	AC093817.2	0.00447928	0	0	0	0	8	0	0	0	0	No
chr4:174619387,+	null	chr3,128954734,128955725,+	991	REF,SVA_F	intergenic_variant	-	-	-	-	0	0	0	0.00166389	0	0	0	0	2	0	No
chr5:59316329,+	null	chr6,56893563,56893617,-	54	REF,SVA_E	intron_variant	ENST00000340635	-	1/14	PDE4D	0	0	0	0	0.00598291	0	0	0	0	7	No
chr5:78050492,-	null	chr6_GL000253v2_alt,4067131,4067161,+	30	REF,SVA_F	intron_variant	ENST00000255194	-	22/26	AP3B1	0.0235162	0.00204082	0	0	0	42	2	0	0	0	No
chr5:151775587,-	null	chr6,122847704,122847780,-	76	REF,SVA_F	intron_variant	ENST00000678646	-	1/12	G3BP1	0	0	0	0.00249584	0	0	0	0	3	0	No
chr5:158040049,-	AGGAGCTCAGTTTT	chr10,92377452,92377901,+	449	REF,SVA_F	intergenic_variant	-	-	-	-	0.00783875	0	0	0	0	14	0	0	0	0	No
chr5:168474430,-	TGATTCTTTAGTTTT	chr4,150661088,150661203,+	115	REF,SVA_F	intergenic_variant	-	-	-	-	0	0.0163265	0.00315956	0.00332779	0	0	16	4	4	0	No
chr6:11866935,+	AAAAGAAGATGTGCA	chr17,28224648,28225176,+	528	REF,SVA_F	intergenic_variant	-	-	-	-	0.0117581	0	0	0	0	21	0	0	0	0	No
chr6:27509842,+	GAAAATTGGGAGATGGA	chr2,195569191,195569286,+	95	REF,SVA_F	intron_variant	ENST00000648816	-	1/3	AL021918.3	0	0	0	0.00166389	0	0	0	0	2	0	No
chr6:27838499,-	GAAAAACACTTATTTTG	chr6,56892987,56893617,-	630	REF,SVA_E	upstream_gene_variant	ENST00000618958	-	-	H2AC15	0	0	0	0.00166389	0	0	0	0	2	0	No
chr6:34968780,+	TATTGGAATCATTTTA	chr6_GL000253v2_alt,4067131,4067161,+	30	REF,SVA_F	intron_variant	ENST00000649117	-	2/24	ANKS1A	0	0.00102041	0.00394945	0.00831947	0	0	1	5	10	0	No
chr6:41943176,-	TATTCTTTCTT	chr10,92673701,92673727,-	26	REF,SVA_F	upstream_gene_variant	ENST00000372991	-	-	CCND3	0.00447928	0	0.00157978	0	0	8	0	2	0	0	No
chr6:42504223,-	CCATAGTAATCCTTT	chr8,30245616,30245944,-	328	REF,SVA_E	intergenic_variant	-	-	-	-	0.00279955	0	0	0	0	5	0	0	0	0	No
chr6:87407663,-	TTTACTTTTGTTTTTT	chr2,195569191,195569286,+	95	REF,SVA_F	upstream_gene_variant	ENST00000369562	-	-	CFAP206	0.0599104	0.0173469	0.0308057	0.0108153	0	107	17	39	13	0	Yes
chr6:89722703,+	AAAAAATTAGCC	chr11,119506926,119507011,-	85	REF,SVA_F	intron_variant	ENST00000369393	-	40/101	MDN1	0	0.00408163	0	0	0	0	4	0	0	0	No
chr6:95878153,+	GAGCAAAACTCTT	chr2,156370126,156370189,+	63	REF,SVA_E	intergenic_variant	-	-	-	-	0	0	0	0.00166389	0	0	0	0	2	0	No
chr6:121647277,-	null	chr6_GL000253v2_alt,4067131,4067161,+	30	REF,SVA_F	intergenic_variant	-	-	-	-	0	0	0	0.00249584	0	0	0	0	3	0	No
chr6:125944209,-	GAAAATCAATTTGTGCA	chr6_GL000253v2_alt,4067131,4067161,+	30	REF,SVA_F	regulatory_region_variant	ENSR00001115889	-	-	-	0	0	0	0.00249584	0	0	0	0	3	0	No
chr6:138652755,-	null	chr6_GL000253v2_alt,4067131,4067161,+	30	REF,SVA_F	upstream_gene_variant	ENST00000405630	-	-	AL590617.1	0	0.00918367	0	0	0.00940171	0	9	0	0	11	No
chr6:147733510,-	CACTTCAGGCCTTTCTC	chr3,48213101,48213534,+	433	REF,SVA_F	intron_variant	ENST00000427015	-	1/2	AL033504.1	0	0.0112245	0.007109	0.00166389	0	0	11	9	2	0	No
chr7:30071599,-	dGAGGA	chr14,64893679,64894264,-	585	REF,SVA_E	intron_variant	ENST00000449726	-	12/13	PLEKHA8	0.00055991	0	0	0	0	1	0	0	0	0	No
chr7:44405547,+	null	chr17,27213327,27213371,+	44	REF,SVA_E	intron_variant	ENST00000355451	-	3/5	NUDCD3	0.00167973	0	0	0	0	3	0	0	0	0	No
chr7:56305289,+	null	chr17,27213327,27213334,+	7	REF,SVA_E	non_coding_transcript_exon_variant	ENST00000417282	1/1	-	AC073136.2	0	0.00714286	0	0	0	0	7	0	0	0	No
chr7:104846571,+	AGAAAATGGCCAAGGTT	chr21,17718626,17718638,-	12	REF,SVA_F	intron_variant	ENST00000424859	-	2/2	LHFPL3	0.0223964	0.00306122	0	0	0	40	3	0	0	0	No
chr7:104945819,+	AAGAGATCCTCCC	chr7,20669743,20669799,+	56	REF,SVA_E	intron_variant	ENST00000653259	-	1/1	AC007384.1	0.00055991	0	0	0	0	1	0	0	0	0	No
chr7:158683627,+	GAAATATCAAATC	chr4,76918878,76918950,+	72	REF,SVA_E	intron_variant	ENST00000409339	-	8/27	NCAPG2	0	0	0	0	0.0025641	0	0	0	0	3	No
chr8:14632572,+	null	chr9,125396733,125396936,+	203	NONREF,SVA	intron_variant	ENST00000382080	-	1/7	SGCZ	0.00111982	0	0	0	0	2	0	0	0	0	No
chr8:28657624,-	null	chr10,97277614,97277644,+	30	REF,SVA_F	intron_variant	ENST00000519288	-	2/3	EXTL3	0.00111982	0	0	0	0	2	0	0	0	0	No
chr8:41364759,+	ATAAATTACCCAGCCTC	chr6_GL000253v2_alt,4067131,4067161,+	30	REF,SVA_F	intergenic_variant	-	-	-	-	0	0	0	0.000831947	0.0230769	0	0	0	1	27	No
chr8:47991200,+	dGGTT	chr7,20669743,20669811,+	68	REF,SVA_E	intergenic_variant	-	-	-	-	0.00111982	0	0	0	0	2	0	0	0	0	No
chr8:67557961,+	AAAAACAAGAGTTCTG	chr9,81711924,81712012,+	88	REF,SVA_F	intron_variant	ENST00000297770	-	2/10	CPA6	0	0	0	0	0.0111111	0	0	0	0	13	No
chr8:69941429,+	AAGAAATAAAAATGA	chr22,23855352,23856318,+	966	REF,SVA_E	upstream_gene_variant	ENST00000424643	-	-	SDCBPP2	0.00671893	0	0	0	0	12	0	0	0	0	No
chr8:85525749,+	ATAAGTAAATGGTC	chr1,24832197,24832277,-	80	REF,SVA_E	intron_variant	ENST00000654638	-	2/3	AC084734.1	0.00223964	0	0	0	0	4	0	0	0	0	No
chr8:94194417,+	AAGAGCTGGAAAGA	chr20,2825758,2826302,+	544	REF,SVA_E	intron_variant	ENST00000027335	-	2/17	CDH17	0	0	0	0	0.000854701	0	0	0	0	1	No
chr8:124365624,+	AAGGATTTTGAG	chr1,24832209,24832277,-	68	REF,SVA_E	intron_variant	ENST00000297632	-	1/6	TMEM65	0.00055991	0.00204082	0	0	0	1	2	0	0	0	No
chr8:127613059,+	AAGATAGCTGTTTTT	chr6_GL000253v2_alt,4067131,4067161,+	30	REF,SVA_F	intron_variant	ENST00000650971	-	2/4	AC104370.1	0.025196	0.0193878	0.0347551	0.0615641	0.074359	45	19	44	74	87	No
chr8:134793362,+	null	chr15,88551303,88551730,-	427	REF,SVA_F	non_coding_transcript_exon_variant	ENST00000568248	1/1	-	AC083843.2	0	0.00306122	0	0	0	0	3	0	0	0	No
chr9:27636997,-	AAAAATATGTATTTTC	chr6,56893566,56893617,-	51	REF,SVA_E	intergenic_variant	-	-	-	-	0	0	0	0.014975	0.0025641	0	0	0	18	3	No
chr9:73122685,-	null	chr6_GL000253v2_alt,4067131,4067161,+	30	REF,SVA_F	intergenic_variant	-	-	-	-	0.00167973	0	0	0	0	3	0	0	0	0	No
chr9:78140498,+	AAAACCACAATATC	chrX,29332629,29332669,-	40	REF,SVA_E	intergenic_variant	-	-	-	-	0.00055991	0.00204082	0.0118483	0	0	1	2	15	0	0	No
chr9:92835410,+	AATCATTACTAATTTTC	chr8,128824967,128824979,-	12	REF,SVA_F	intron_variant	ENST00000473204	-	7/10	AL136981.4	0.0195969	0.00408163	0	0	0	35	4	0	0	0	No
chr9:113358581,-	ACAACCACACTTTT	chr2,216225220,216225259,-	39	REF,SVA_E	intron_variant	ENST00000374183	-	2/5	BSPRY	0	0	0	0	0.0017094	0	0	0	0	2	No
chr9:124446250,-	ATTTTTAAGTTTTA	chr6,122847704,122847780,-	76	REF,SVA_F	intergenic_variant	-	-	-	-	0	0	0	0.000831947	0	0	0	0	1	0	No
chr10:827716,+	AAAGAAACGGAAGA	chr1,27065559,27065593,+	34	REF,SVA_E	intron_variant	ENST00000316157	-	11/17	LARP4B	0.00167973	0	0	0	0	3	0	0	0	0	No
chr10:21476144,+	AAAGAATTTTTTGTTTT	chr6_GL000253v2_alt,4067131,4067161,+	30	REF,SVA_F	intergenic_variant	-	-	-	-	0	0	0.00315956	0	0.0230769	0	0	4	0	27	No
chr10:71992491,-	AGCCACAATTTCTT	chr4,83184299,83184624,-	325	REF,SVA_E	intron_variant	ENST00000373115	-	1/2	CHST3	0	0	0.000789889	0	0	0	0	1	0	0	No
chr10:72106560,-	CACTATTTTGTACTT	chr12,43319,43337,+	18	REF,SVA_E	intron_variant	ENST00000342444	-	10/12	ASCC1	0	0.00816326	0.00631912	0.000831947	0	0	8	8	1	0	No
chr10:72401709,-	CATAGTTACCTTTTTT	chr7,20669743,20670246,+	503	REF,SVA_E	intron_variant	ENST00000642044	-	12/13	MICU1	0	0	0.00157978	0	0	0	0	2	0	0	No
chr10:75165291,-	null	chr12,95839815,95839858,-	43	REF,SVA_E	intron_variant	ENST00000671730	-	3/5	SAMD8	0	0	0	0.00249584	0	0	0	0	3	0	No
chr10:100886094,+	null	chr7,20669743,20669799,+	56	REF,SVA_E	regulatory_region_variant	ENSR00000949110	-	-	-	0	0	0.00236967	0	0	0	0	3	0	0	No
chr11:253195,-	AAGAGAGACCTAGGGGTAT	chr22,23855352,23856318,+	966	REF,SVA_E	downstream_gene_variant	ENST00000431206	-	-	PSMD13	0.0111982	0.00102041	0	0	0	20	1	0	0	0	No
chr11:6688292,-	GGACCCCAGTAAGCCTGCTTTTC	chr12,26786469,26786516,+	47	REF,SVA_E	upstream_gene_variant	ENST00000464563	-	-	AC091564.1	0	0	0	0.000831947	0	0	0	0	1	0	No
chr11:6811795,+	null	chr6,122847704,122847780,-	76	REF,SVA_F	intergenic_variant	-	-	-	-	0.00055991	0	0	0	0	1	0	0	0	0	No
chr11:18668175,-	null	chr12,95839811,95839858,-	47	REF,SVA_E	regulatory_region_variant	ENSR00000954207	-	-	-	0	0	0	0	0.0025641	0	0	0	0	3	No
chr11:72053841,+	null	chr6,122847703,122847780,-	77	REF,SVA_F	intron_variant	ENST00000393695	-	2/26	NUMA1	0.00111982	0	0	0	0	2	0	0	0	0	No
chr11:73489240,-	AAAGAGTTGGGTTA	chr17,60551918,60552891,+	973	REF,SVA_F	intron_variant	ENST00000064778	-	1/8	FAM168A	0	0	0	0.00665557	0	0	0	0	8	0	No
chr11:121193175,+	A	chr6_GL000253v2_alt,4067131,4067163,+	32	REF,SVA_F	intergenic_variant	-	-	-	-	0	0	0	0.00249584	0	0	0	0	3	0	No
chr12:14374988,-	dAAGAC	chr7,20669743,20669799,+	56	REF,SVA_E	intron_variant	ENST00000261168	-	1/14	ATF7IP	0	0	0	0	0.00598291	0	0	0	0	7	No
chr12:15804499,+	AGAAAAGATTTTGG	chr6,51982817,51982894,+	77	REF,SVA_E	downstream_gene_variant	ENST00000544148	-	-	AC073651.2	0	0	0	0.00499168	0	0	0	0	6	0	No
chr12:25836485,+	AAAAGAATAGTA	chr7,20669743,20669795,+	52	REF,SVA_E	intergenic_variant	-	-	-	-	0.00055991	0.00102041	0.000789889	0	0	1	1	1	0	0	No
chr12:49132436,+	TAAAATGTGGCTTTAA	chr6,122847750,122847780,-	30	REF,SVA_F	upstream_gene_variant	ENST00000336023	-	-	TUBA1B	0.00167973	0	0	0	0	3	0	0	0	0	No
chr12:51695704,-	GCTCAGTCACATCTT	chr6_GL000253v2_alt,4067131,4067161,+	30	REF,SVA_F	intron_variant	ENST00000599343	-	5/25	SCN8A	0.0156775	0.00204082	0	0	0	28	2	0	0	0	No
chr12:74406637,+	AAAAAAGAAATTCCTC	chr3,48213101,48213533,+	432	REF,SVA_F	intergenic_variant	-	-	-	-	0.00111982	0	0	0	0	2	0	0	0	0	No
chr12:104186250,+	AAAAAAAGAAA	chr6,56893560,56893617,-	57	REF,SVA_E	intergenic_variant	-	-	-	-	0.0055991	0	0	0	0	10	0	0	0	0	No
chr12:124805121,+	dGGAAGACAAGAAGACCAAGAC	chr6,56893563,56893617,-	54	REF,SVA_E	intron_variant	ENST00000415380	-	7/11	SCARB1	0.00615901	0.00102041	0	0	0	11	1	0	0	0	No
chr13:21013811,+	null	chr17,27213327,27213358,+	31	REF,SVA_E	intron_variant	ENST00000382592	-	2/7	LATS2	0.00055991	0	0	0	0	1	0	0	0	0	No
chr13:29698099,+	AGAAAATTCT	chr12,43319,43337,+	18	REF,SVA_E	intergenic_variant	-	-	-	-	0.0470325	0.00408163	0	0	0	84	4	0	0	0	No
chr13:40701701,+	AAAAATAAAGGAGCATT	chr12,26786469,26786507,+	38	REF,SVA_E	intergenic_variant	-	-	-	-	0.0151176	0.00102041	0	0	0	27	1	0	0	0	No
chr13:74933407,+	AAAGAGACTTAGACTCCC	chr14,64894124,64894264,-	140	REF,SVA_E	intergenic_variant	-	-	-	-	0	0	0	0	0.0025641	0	0	0	0	3	No
chr13:95314767,+	AAAACCTACAATATAG	chr8,64687147,64687734,+	587	REF,SVA_F	intergenic_variant	-	-	-	-	0	0.00102041	0	0	0	0	1	0	0	0	No
chr13:113259564,+	TAAATCAAAAAATC	chr4,183734589,183734757,-	168	REF,SVA_E	intron_variant	ENST00000375440	-	18/19	CUL4A	0	0	0	0	0.0034188	0	0	0	0	4	No
chr14:41987542,+	AAGAAGCTCCTTATG	chr7,155366057,155366080,-	23	REF,SVA_E	intergenic_variant	-	-	-	-	0.00727884	0.00204082	0	0	0	13	2	0	0	0	No
chr14:45175332,+	null	chr2,177947784,177947813,+	29	REF,SVA_F	coding_sequence_variant	ENST00000267430	14/23	-	FANCM	0.00111982	0	0	0	0	2	0	0	0	0	No
chr14:53497237,-	AATCTGGTGTGTTTT	chr3,150819378,150819421,-	43	REF,SVA_E	intron_variant	ENST00000663444	-	3/4	AL365295.1	0	0	0.000789889	0.00249584	0	0	0	1	3	0	No
chr14:55276522,+	AGAAAAATGCCACAC	chr1,21388677,21389668,+	991	REF,SVA_F	intron_variant	ENST00000681904	-	1/2	FBXO34	0.00055991	0	0	0	0	1	0	0	0	0	No
chr14:69726110,+	AAAAAGTCTGCTTATG	chr6_GL000253v2_alt,4067131,4067161,+	30	REF,SVA_F	upstream_gene_variant	ENST00000553521	-	-	SRSF5	0	0	0	0	0.0025641	0	0	0	0	3	No
chr14:75184861,+	AAAAAACAAGATTTTTATCAGTCGGGTGTGG	chr20,2825758,2825780,+	22	REF,SVA_E	intergenic_variant	-	-	-	-	0	0	0	0.00249584	0.0102564	0	0	0	3	12	No
chr15:66757667,-	null	chr1,26818642,26819354,+	712	REF,SVA_F	intron_variant	ENST00000288840	-	3/3	SMAD6	0.00111982	0	0	0	0	2	0	0	0	0	No
chr15:79055132,-	null	chr2,195569191,195569671,+	480	REF,SVA_F	intron_variant	ENST00000419573	-	3/27	RASGRF1	0	0.00102041	0	0	0	0	1	0	0	0	No
chr15:98013435,-	TT	chr6_GL000253v2_alt,4067131,4067161,+	30	REF,SVA_F	intron_variant	ENST00000657981	-	2/2	LINC02251	0.019037	0	0	0	0	34	0	0	0	0	No
chr16:8370241,-	CTCTGAGGTCTCTTTC	chr6,56892980,56893617,-	637	REF,SVA_E	intron_variant	ENST00000566236	-	1/2	AC018767.1	0.00111982	0	0	0	0	2	0	0	0	0	No
chr16:20912145,+	AAAAACATGT	chrX,68327795,68327817,+	22	REF,SVA_E	intron_variant	ENST00000396052	-	3/5	LYRM1	0	0	0	0	0.0102564	0	0	0	0	12	No
chr16:31931472,+	AAAAAGTCAAATA	chr9,81711924,81712008,+	84	REF,SVA_F	intergenic_variant	-	-	-	-	0	0	0	0.00166389	0	0	0	0	2	0	No
chr16:73949108,+	AAAAGTTGGACGATTCC	chr10,92377452,92377901,+	449	REF,SVA_F	non_coding_transcript_exon_variant	ENST00000641872	5/5	-	AC138627.1	0	0	0	0	0.000854701	0	0	0	0	1	No
chr17:8370886,-	ACAGAAACAATTTCTT	chr6_GL000253v2_alt,4067131,4067161,+	30	REF,SVA_F	intron_variant	ENST00000582471	-	5/5	AC135178.3	0	0	0	0	0.0128205	0	0	0	0	15	No
chr17:16649970,-	ACAAGGAGGTTTT	chr22,40744124,40744153,-	29	REF,SVA_E	intron_variant	ENST00000311331	-	1/5	ZNF624	0	0	0	0.00415973	0	0	0	0	5	0	No
chr17:21125338,+	null	chr3,48213101,48213529,+	428	REF,SVA_F	upstream_gene_variant	ENST00000395511	-	-	DHRS7B	0	0	0	0.00166389	0	0	0	0	2	0	No
chr17:51341039,-	null	chr6,56892992,56893617,-	625	REF,SVA_E	intron_variant	ENST00000650413	-	2/4	LINC02073	0.00111982	0	0	0	0	2	0	0	0	0	No
chr17:80052975,-	GAAAACTGAATTTCTT	chr6,51982817,51982898,+	81	REF,SVA_E	intron_variant	ENST00000397545	-	7/19	CCDC40	0	0	0	0.00332779	0	0	0	0	4	0	No
chr18:1391567,+	AAGAATTTGAAAATGGGAG	chr6_GL000253v2_alt,4067131,4067161,+	30	REF,SVA_F	intron_variant	ENST00000577403	-	1/7	LINC00470	0.00167973	0.00918367	0.00552923	0	0	3	9	7	0	0	No
chr18:12484463,+	AAAATATTACAGTCAT	chr14,64893674,64894264,-	590	REF,SVA_E	intron_variant	ENST00000409402	-	9/16	SPIRE1	0.00111982	0	0	0	0	2	0	0	0	0	No
chr18:25346262,-	AAGAAATGAAACAT	chr6,15190590,15190810,+	220	REF,SVA_F	intron_variant	ENST00000361524	-	2/7	ZNF521	0.00055991	0	0	0	0	1	0	0	0	0	No
chr18:47119323,-	CAGAAACTCTTTCAAAATTGT	chr4,76918878,76918950,+	72	REF,SVA_E	intron_variant	ENST00000300605	-	4/6	HDHD2	0	0	0.000789889	0	0	0	0	1	0	0	No
chr19:979244,+	AAAGAAAGTGGTATTGCA	chr6,122847704,122847780,-	76	REF,SVA_F	regulatory_region_variant	ENSR00001020775	-	-	-	0.00111982	0	0	0	0	2	0	0	0	0	No
chr19:6916534,-	null	chr6_GL000253v2_alt,4067131,4067161,+	30	REF,SVA_F	intron_variant	ENST00000312053	-	12/20	ADGRE1	0.00055991	0.022449	0.0410742	0.0282862	0	1	22	52	34	0	No
chr19:12212066,-	null	chr7,20669743,20669799,+	56	REF,SVA_E	intron_variant	ENST00000426044	-	1/2	AC012618.3	0	0	0	0	0.000854701	0	0	0	0	1	No
chr19:16488733,+	null	chr6_GL000253v2_alt,4067131,4067161,+	30	REF,SVA_F	intron_variant	ENST00000269881	-	3/8	CALR3	0.00111982	0	0	0	0	2	0	0	0	0	No
chr19:20500409,-	AGCAAGTTTTTATT	chr7,152584619,152584646,-	27	REF,SVA_E	intron_variant	ENST00000653011	-	2/2	AC008554.1	0.0129359	0	0	0	0	23	0	0	0	0	No
chr19:24136568,-	null	chr17,27213327,27213358,+	31	REF,SVA_E	intergenic_variant	-	-	-	-	0	0.00510204	0	0	0	0	5	0	0	0	No
chr19:38919502,+	ACAAGCACAGGCTCTAG	chr1,26818642,26819354,+	712	REF,SVA_F	intron_variant	ENST00000599996	-	11/19	AC011455.2	0	0	0	0	0.00769231	0	0	0	0	9	No
chr19:39517078,-	GCCCAGGCTGTTCTT	chr22,23855352,23856318,+	966	REF,SVA_E	intron_variant	ENST00000335426	-	1/5	SELENOV	0	0	0	0	0.00683761	0	0	0	0	8	No
chr19:42571724,+	AAAAGTTTTTCTTTTA	chr20,2825758,2825780,+	22	REF,SVA_E	intron_variant	ENST00000594688	-	1/1	LIPE-AS1	0	0.00510204	0.00394945	0.00415973	0.000854701	0	5	5	5	1	No
chr20:35289518,-	CTAATCTGTATTTTT	chr12,43319,43337,+	18	REF,SVA_E	intron_variant	ENST00000374408	-	1/3	FAM83C	0.0173572	0	0	0	0	31	0	0	0	0	No
chr20:44265361,-	CACAGCCCTTCTTC	chr11,119506929,119507011,-	82	REF,SVA_F	intron_variant	ENST00000537864	-	5/5	GDAP1L1	0	0	0	0	0.0042735	0	0	0	0	5	No
chr20:53729301,-	GCTCTTTGGGAATTTTT	chr3,179121468,179122168,+	700	REF,SVA_F	regulatory_region_variant	ENSR00000654772	-	-	-	0	0	0	0.000831947	0.0042735	0	0	0	1	5	No
chr20:56889302,-	null	chr12,95839798,95839858,-	60	REF,SVA_E	intergenic_variant	-	-	-	-	0	0	0	0	0.000854701	0	0	0	0	1	No
chr21:17469532,-	null	chr6_GL000253v2_alt,4067131,4067159,+	28	REF,SVA_F	intergenic_variant	-	-	-	-	0.00055991	0.00306122	0.0102686	0	0	1	3	13	0	0	No
chr21:39908226,-	CAGATCTCTTTTTT	chr6,122847763,122847780,-	17	REF,SVA_F	intron_variant	ENST00000328619	-	2/2	PCP4	0.00055991	0.0234694	0.021327	0.0174709	0	1	23	27	21	0	No
chr22:17667526,-	null	chr6_GL000253v2_alt,4067131,4067163,+	32	REF,SVA_F	intron_variant	ENST00000618481	-	1/5	BCL2L13	0	0	0	0.00415973	0	0	0	0	5	0	No
chr22:29253052,-	ACAATTTTTC	chrX,68327795,68327817,+	22	REF,SVA_E	intron_variant	ENST00000404820	-	13/14	EMID1	0	0	0	0.00166389	0.0042735	0	0	0	2	5	No
chr22:39603623,-	0tsd	chr3,48213101,48213525,+	424	REF,SVA_F	intron_variant	ENST00000402142	-	3/36	CACNA1I	0.00335946	0	0	0	0	6	0	0	0	0	No
chrX:24085459,-	GTCTCTTTTCTTT	chr6,56893560,56893617,-	57	REF,SVA_E	intergenic_variant	-	-	-	-	0.0179171	0	0	0	0	32	0	0	0	0	No
chrX:74005118,-	TAACATCTT	chr10,92377452,92377901,+	449	REF,SVA_F	non_coding_transcript_exon_variant	ENST00000638437	2/4	-	FTX	0	0	0	0	0.000854701	0	0	0	0	1	No
chrX:80447087,+	GAAACAGTTTTTCTT	chr14,20507630,20507659,+	29	REF,SVA_E	intergenic_variant	-	-	-	-	0	0	0	0	0.0017094	0	0	0	0	2	No
chrX:82396853,+	null	chr7,101347850,101348134,+	284	NONREF,SVA	intergenic_variant	-	-	-	-	0	0	0.00236967	0	0	0	0	3	0	0	No
chrX:101443464,-	AAGTTTTTATTCTTT	chr11,118330251,118330284,-	33	REF,SVA_F	downstream_gene_variant	ENST00000414193	-	-	PPIAP90	0	0.00204082	0.00789889	0	0	0	2	10	0	0	No
chrX:136294320,-	null	chr15,89868511,89869484,+	973	REF,SVA_F	intergenic_variant	-	-	-	-	0	0	0	0.00415973	0	0	0	0	5	0	No
