# Supplementary material for: A Map of 3′ DNA Transduction Variants Mediated by Non-LTR Retroelements on 3202 Human Genomes
Source: Biology (Basel). 2022 Jul 8;11(7):1032. doi: 10.3390/biology11071032 (PMC9311842; doi:10.3390/biology11071032)
Supplement: Supplementary file 1 [file biology-11-01032-s001.zip › biology-1784453-supplementary/supplementary/tableS3_lowConfidenceTransductions.1KGP.xlsx]

## Sheet: L1.LC.transductions
Insertion_location	TSD	Donor_coordinate	Transduction_length	Progenitor_type	AFR_AF	AMR_AF	EUR_AF	SAS_AF	EAS_AF	AFR_AC	AMR_AC	EUR_AC	SAS_AC	EAS_AC	Transduction (offspring) found in Gardner et al.'s study	Transduction (offspring) found in Niu et al.'s study	Source element found in Ebert et al.'s list
chr1:58369372,+	ATAAGACACATTTTT	chrX,11713279,11713320,+	41	REF,L1HS	0	0	0	0	0.000854701	0	0	0	0	1	No	No	No	AF: allele frequency
chr1:61317453,-	AACAATTATTTTC	chr10,85361538,85361615,+	77	REF,L1HS	0	0	0.000789889	0	0	0	0	1	0	0	No	No	Yes	AC: allele count
chr1:66120095,-	GTACTTTTTT	chr6,13190802,13191214,+	412	NONREF,L1Ta	0	0	0	0	0.000854701	0	0	0	0	1	No	No	No
chr1:69412285,-	TGTGGACAAAATCTCTTTTCT	chr10,85361538,85361637,+	99	REF,L1HS	0	0	0	0.000831947	0	0	0	0	1	0	No	No	No
chr1:119040364,+	AAGAATGTAGTCATTCTTG	chrX,11713279,11713316,+	37	REF,L1HS	0.00055991	0	0	0	0	1	0	0	0	0	No	No	No
chr1:161873264,+	CAAAATGTTAAAGTTTAT	chrX,11713279,11713309,+	30	REF,L1HS	0	0	0.000789889	0	0	0	0	1	0	0	No	No	Yes
chr1:163833700,-	CTCCGAGTTTCTTT	chr18,59403739,59403939,-	200	REF,LPA2	0	0.00102041	0	0	0	0	1	0	0	0	No	No	Yes
chr1:174320642,-	TACTTTTATAATTTCTT	chrX,11713279,11713309,+	30	REF,L1HS	0	0	0	0.000831947	0	0	0	0	1	0	No	No	Yes
chr1:176697585,-	ACCACCAACTATTTTCT	chr6,24811613,24811657,-	44	REF,L1HS	0.00055991	0	0	0	0	1	0	0	0	0	No	No	Yes
chr1:184515409,-	CATGTCCTCAGTTTTT	chr4,15847572,15847620,+	48	REF,L1HS	0	0	0	0.00166389	0	0	0	0	2	0	No	No	No
chr1:190697488,-	TTACATCTCTTTTCTTT	chr18,59403739,59403939,-	200	REF,LPA2	0.00055991	0	0	0	0	1	0	0	0	0	No	No	Yes
chr1:221528629,-	GCCAGGATG	chrX,11713279,11713320,+	41	REF,L1HS	0	0.00204082	0	0	0	0	2	0	0	0	No	No	No
chr1:238527891,-	AAGAATCCTCAACCTG	chr5,39793671,39794084,+	413	REF,LPA2	0	0	0	0	0.000854701	0	0	0	0	1	No	No	No
chr2:9700508,+	TAAAATCTCAATGCTGGG	chrX,11713279,11713316,+	37	REF,L1HS	0	0	0.000789889	0	0	0	0	1	0	0	No	No	No
chr2:14382326,-	GTAGGATATT	chrX,11935073,11935296,-	223	REF,L1HS	0	0	0.000789889	0	0	0	0	1	0	0	No	No	No
chr2:33012452,+	AAGAATTCTTTGTA	chr6,117108163,117108206,+	43	REF,L1HS	0	0	0	0.00166389	0	0	0	0	2	0	No	No	No
chr2:39298036,-	GCATGTACAGATTTTTA	chr3,46783017,46783105,-	88	REF,L1HS	0	0	0	0.000831947	0	0	0	0	1	0	No	No	No
chr2:40698046,+	null	chr4,74717000,74717539,-	539	REF,L1HS	0	0	0	0.000831947	0	0	0	0	1	0	No	No	No
chr2:53826497,-	TTTT	chr17,70464987,70465037,+	50	REF,L1HS	0.00055991	0	0	0	0	1	0	0	0	0	No	No	No
chr2:81231151,-	AAGACTCTT	chrX,11713279,11713320,+	41	REF,L1HS	0	0	0	0	0.000854701	0	0	0	0	1	No	No	No
chr2:98622089,+	AAGA	chrX,11713279,11713309,+	30	REF,L1HS	0	0	0.00157978	0	0	0	0	2	0	0	No	No	Yes
chr2:114129925,+	null	chr13,29641629,29641706,-	77	REF,L1HS	0	0	0	0	0.000854701	0	0	0	0	1	No	No	No
chr2:174209301,-	TTCATCCTGATATCT	chrX,141420867,141421202,-	335	REF,L1MB5	0	0	0	0.000831947	0	0	0	0	1	0	No	No	No
chr2:199559465,-	CATAATTTTCATTTT	chrX,11935073,11935296,-	223	REF,L1HS	0.00055991	0	0	0	0	1	0	0	0	0	No	No	No
chr2:204499794,+	GAAATATATTT	chrX,11713279,11713309,+	30	REF,L1HS	0	0	0	0	0.000854701	0	0	0	0	1	No	No	Yes
chr2:210915943,+	AAAGAT	chr18,59403739,59403939,-	200	REF,L1PA2	0	0	0	0.000831947	0	0	0	0	1	0	No	No	Yes
chr2:220533196,-	AAGAAATCAGATA	chr9,95703604,95703636,+	32	REF,L1HS	0	0	0	0	0.000854701	0	0	0	0	1	No	Yes	Yes
chr2:224684172,-	AGCTCCCCGTCTTT	chr1,118858380,118858443,+	63	REF,L1HS	0	0	0	0	0.000854701	0	0	0	0	1	No	No	Yes
chr3:3163732,-	AATGGTTAAGAATTTTT	chr9,110797129,110797216,+	87	REF,L1HS	0.00055991	0	0	0	0	1	0	0	0	0	No	No	No
chr3:24903450,-	AAAAGTTCTTTCTTT	chr17,70464987,70465037,+	50	REF,L1HS	0.00055991	0	0	0	0	1	0	0	0	0	No	No	No
chr3:25713468,+	GAAGCTACAGTTTTTA	chr4,74716596,74717539,-	943	REF,L1HS	0	0	0	0	0.0017094	0	0	0	0	2	Yes	No	No
chr3:36665160,+	AAAAATGAGTCATATTA	chr18,59403747,59403939,-	192	REF,L1PA2	0	0	0	0	0.000854701	0	0	0	0	1	No	No	No
chr3:65486045,-	TCACAACAGACTGCTTCT	chrX,11713279,11713309,+	30	REF,L1HS	0	0	0	0.00166389	0	0	0	0	2	0	No	No	Yes
chr3:87841580,-	GAAATTCTAGATTTCT	chrX,11713279,11713316,+	37	REF,L1HS	0	0	0	0.000831947	0	0	0	0	1	0	No	No	No
chr3:88760023,-	dTATCTC	chrX,11713279,11713316,+	37	REF,L1HS	0	0.00102041	0.000789889	0	0	0	1	1	0	0	No	No	No
chr3:88800975,-	CATCTTTCT	chrX,11713279,11713316,+	37	REF,L1HS	0.00055991	0	0	0	0	1	0	0	0	0	No	No	No
chr3:119950167,+	AAAAAATTTTTAG	chrX,11935073,11935296,-	223	REF,L1HS	0.00055991	0	0	0	0	1	0	0	0	0	No	No	No
chr3:130484692,-	TTTTGCTGTAATCTTTT	chr6,102397849,102398219,-	370	NONREF,L1Ambig	0	0	0	0	0.0025641	0	0	0	0	3	No	No	Yes
chr3:135273864,-	TGGAAATGTGAAAACATCTT	chrX,141420867,141421202,-	335	REF,L1MB5	0	0	0	0	0.000854701	0	0	0	0	1	No	No	No
chr3:147255005,-	CACACTGTGAAATTTT	chr17,70464987,70465037,+	50	REF,L1HS	0.00055991	0	0	0	0	1	0	0	0	0	No	No	No
chr3:152049981,+	AAAAGTGTTCATAG	chrX,11713279,11713329,+	50	REF,L1HS	0	0	0	0.000831947	0	0	0	0	1	0	No	No	No
chr3:158727965,-	AGGGCAACAGTATTTTT	chr8,128452918,128453002,-	84	REF,L1HS	0.00055991	0	0	0	0	1	0	0	0	0	No	No	No
chr4:4995929,+	AAGAATCTACATACCA	chrX,11713279,11713316,+	37	REF,L1HS	0	0	0.000789889	0	0	0	0	1	0	0	No	No	No
chr4:17280876,-	GTGTGTTTGCTTTTCT	chr2_GL383521v1_alt,26249,26326,+	77	REF,L1HS	0	0	0.000789889	0	0	0	0	1	0	0	No	No	No
chr4:22710701,-	AAGGTAAATTATATCTTT	chrX,11713279,11713320,+	41	REF,L1HS	0	0.00204082	0	0	0	0	2	0	0	0	No	No	No
chr4:24060137,+	dGAAT	chrX,11713279,11713316,+	37	REF,L1HS	0	0	0.000789889	0	0	0	0	1	0	0	No	No	No
chr4:37334568,-	CTTTTCCGATTTCT	chr1,84051738,84052389,-	651	REF,L1HS	0	0	0.000789889	0	0	0	0	1	0	0	No	No	Yes
chr4:38474296,+	null	chr8,72875522,72875538,-	16	REF,L1HS	0	0	0	0	0.0017094	0	0	0	0	2	No	No	No
chr4:47507605,+	AAAAGGAAATGGG	chrX,11713279,11713316,+	37	REF,L1HS	0	0	0	0.000831947	0	0	0	0	1	0	No	No	No
chr4:47642097,+	AAAAACATTTCTTCC	chrX,11713279,11713309,+	30	REF,L1HS	0	0	0	0.000831947	0	0	0	0	1	0	No	No	Yes
chr4:59676172,-	TTTTCTTTT	chrX,11713279,11713309,+	30	REF,L1HS	0	0.00102041	0	0	0	0	1	0	0	0	No	No	Yes
chr4:64596670,+	AGAAATTTGTATTTTAT	chrX,11713279,11713316,+	37	REF,L1HS	0	0	0	0.000831947	0	0	0	0	1	0	No	No	No
chr4:65153101,+	ATAAATAAATAGTAG	chrX,11713279,11713309,+	30	REF,L1HS	0	0.00102041	0	0	0	0	1	0	0	0	No	No	Yes
chr4:67594504,-	CTTAAATTTGATTTTTG	chr5,39793671,39794494,+	823	REF,L1PA2	0	0.00204082	0.00552923	0.00499168	0	0	2	7	6	0	No	No	No
chr4:97688791,-	null	chr6,29952447,29952849,+	402	NONREF,L1Ta	0.00055991	0	0	0	0	1	0	0	0	0	No	No	Yes
chr4:99549439,+	AAAATACATTGCCTTTG	chr6,13190802,13190822,+	20	NONREF,L1Ta1d	0	0	0.000789889	0	0	0	0	1	0	0	No	No	Yes
chr4:100402519,+	CAAAGTACAGTGATA	chrX,11713279,11713326,+	47	REF,L1HS	0	0	0	0.000831947	0	0	0	0	1	0	No	No	No
chr4:114605597,-	CCAAATCATGACTTTTT	chrX,11713279,11713309,+	30	REF,L1HS	0	0	0	0	0.000854701	0	0	0	0	1	No	No	Yes
chr4:125083373,+	AAAACTTGT	chrX,11713279,11713316,+	37	REF,L1HS	0	0.00102041	0	0	0	0	1	0	0	0	No	No	No
chr4:136327285,-	ATTTTT	chrX,11713279,11713316,+	37	REF,L1HS	0	0	0	0.000831947	0	0	0	0	1	0	No	No	No
chr4:144629482,-	TACAAATAGTTCTT	chr6,117108163,117108206,+	43	REF,L1HS	0	0	0	0	0.0017094	0	0	0	0	2	No	No	No
chr4:145493690,-	AAAAGGGGTGTGTCC	chrX,11713279,11713320,+	41	REF,L1HS	0	0.00102041	0	0	0	0	1	0	0	0	No	No	No
chr4:157554427,+	AAGACACAATG	chrX,11713279,11713316,+	37	REF,L1HS	0	0	0	0.000831947	0	0	0	0	1	0	No	No	No
chr4:165161250,+	AAAGTTAAGAAGCTC	chr6,117108163,117108206,+	43	REF,L1HS	0	0	0	0	0.000854701	0	0	0	0	1	No	No	No
chr4:165449976,+	AAAAGAATCATGAACTT	chr3,89460695,89460825,-	130	REF,L1HS	0	0	0	0.00166389	0	0	0	0	2	0	No	No	Yes
chr4:188593247,-	AGGGTCTTTT	chr6,13190802,13191209,+	407	NONREF,L1Ta	0	0	0.000789889	0	0	0	0	1	0	0	No	No	No
chr5:26821625,-	TTTTT	chr8,98620471,98620502,+	31	REF,L1PA2	0.00783875	0	0	0	0	14	0	0	0	0	No	No	No
chr5:46363102,+	AAAAAGGAAGTTTC	chr5,104524616,104524625,+	9	REF,L1HS	0.00111982	0	0	0	0	2	0	0	0	0	No	No	No
chr5:52882946,+	AAGAAGGTTAA	chrX,11713279,11713316,+	37	REF,L1HS	0	0	0	0.000831947	0	0	0	0	1	0	No	No	No
chr5:73070778,+	AAAATCTACCTAAAA	chr4,90675685,90675739,-	54	REF,L1HS	0	0	0	0	0.000854701	0	0	0	0	1	No	No	No
chr5:82174796,+	AAAAACATGTAGTCC	chrX,11713279,11713316,+	37	REF,L1HS	0	0	0	0.000831947	0	0	0	0	1	0	No	No	No
chr5:106619241,+	GAAAGCACTTAAACA	chr7,96846590,96846650,-	60	REF,L1HS	0	0	0.000789889	0	0	0	0	1	0	0	No	No	No
chr5:108316696,-	null	chr4,151409179,151409211,-	32	NONREF,L1Ta	0	0	0	0.000831947	0	0	0	0	1	0	No	No	No
chr5:157603740,+	AAAACTAGGAATAGTA	chrX,11935073,11935296,-	223	REF,L1HS	0	0	0.000789889	0	0	0	0	1	0	0	No	No	No
chr6:10247246,+	AAGAAAGAGTGACGGATTCGC	chr1,84052248,84052389,-	141	REF,L1HS	0.00055991	0	0	0	0	1	0	0	0	0	No	No	No
chr6:23785646,+	AAAAAGAAAAGAGTA	chrX,11713279,11713309,+	30	REF,L1HS	0	0	0.00157978	0	0	0	0	2	0	0	No	No	Yes
chr6:41334577,+	AAATAATGCTTGTG	chrX,11713279,11713316,+	37	REF,L1HS	0	0.00102041	0	0	0	0	1	0	0	0	No	No	No
chr6:65986453,+	null	chr5,90154965,90155862,+	897	NONREF,L1Ambig	0	0	0	0.000831947	0	0	0	0	1	0	No	No	Yes
chr6:70451984,-	AAAAATCTTTT	chr10,85361538,85361637,+	99	REF,L1HS	0	0	0.000789889	0	0	0	0	1	0	0	No	No	No
chr6:79000614,-	CCTAAAGTAGCTATCTATTTT	chrX,11713279,11713309,+	30	REF,L1HS	0	0	0	0	0.000854701	0	0	0	0	1	No	Yes	Yes
chr6:91763586,+	GAAATAATAC	chrX,11713279,11713309,+	30	REF,L1HS	0	0	0	0	0.000854701	0	0	0	0	1	No	Yes	Yes
chr6:92397592,-	GAGATCTCAAGTATTT	chrX,11713279,11713309,+	30	REF,L1HS	0	0	0	0	0.000854701	0	0	0	0	1	No	Yes	Yes
chr6:97675779,-	null	chr5,25708557,25708850,+	293	NONREF,L1Ta	0	0	0.000789889	0	0	0	0	1	0	0	No	No	No
chr6:107406461,-	AAGATCATCTTT	chr1,86679072,86679080,-	8	REF,L1HS	0	0	0	0	0.000854701	0	0	0	0	1	No	No	Yes
chr6:119935683,-	TGTTCTGTATCTTT	chr11,103175957,103176057,-	100	NONREF,L1Ta1d	0.00055991	0	0	0	0	1	0	0	0	0	No	No	No
chr6:127434778,+	AAAA	chrX,11713279,11713316,+	37	REF,L1HS	0	0.00102041	0	0	0	0	1	0	0	0	No	No	No
chr6:142397443,-	ATTGGAATATTTTT	chr4,74716848,74717539,-	691	REF,L1HS	0	0	0	0.000831947	0	0	0	0	1	0	No	No	No
chr6:156502687,-	TAATTTTCTT	chr5,39793671,39794082,+	411	REF,L1PA2	0	0	0.000789889	0	0	0	0	1	0	0	No	No	Yes
chr6:162354211,+	AAAAACTTAACA	chrX,11713279,11713316,+	37	REF,L1HS	0	0	0	0.000831947	0	0	0	0	1	0	No	No	No
chr7:14034069,+	GAAAATCAGGGAATGT	chr10,85361538,85361637,+	99	REF,L1HS	0.00055991	0	0	0	0	1	0	0	0	0	No	No	No
chr7:27428495,-	ACGCCCAGCTAATTTTT	chr6,13190802,13191214,+	412	NONREF,L1Ta	0	0	0	0.000831947	0	0	0	0	1	0	No	No	No
chr7:79429903,-	AGTTAACTTTTT	chrX,11713279,11713329,+	50	REF,L1HS	0	0	0	0	0.0017094	0	0	0	0	2	No	No	No
chr7:81164872,+	dTAT	chr1,102103368,102103689,+	321	NONREF,L1Ambig	0	0	0	0	0.000854701	0	0	0	0	1	No	Yes	Yes
chr7:84647214,+	TGATAATATATGTTTTA	chrX,141420867,141421202,-	335	REF,L1MB5	0.00055991	0	0	0	0	1	0	0	0	0	No	No	No
chr7:86655557,+	AAAAATTAGTATGCCTAG	chr11,93142673,93143199,+	526	REF,L1HS	0.0162374	0.0214286	0.0102686	0.00249584	0	29	21	13	3	0	No	No	Yes
chr7:88921747,+	AGAAAAATAGATCATA	chr17,70464987,70465037,+	50	REF,L1HS	0	0	0.000789889	0	0	0	0	1	0	0	No	No	No
chr7:94095187,-	AGAAATTAATAGAGATTTTT	chrX,11713279,11713316,+	37	REF,L1HS	0	0	0	0.000831947	0	0	0	0	1	0	No	No	No
chr7:96261349,-	TATATTTGTT	chr10,85361538,85361637,+	99	REF,L1HS	0	0	0	0	0.0017094	0	0	0	0	2	No	No	No
chr7:96480786,+	AAGAACTTTTTGTCT	chrX,11713279,11713309,+	30	REF,L1HS	0	0	0	0	0.000854701	0	0	0	0	1	No	No	Yes
chr7:117606482,+	AAAAGTAAAAGACA	chrX,11713279,11713309,+	30	REF,L1HS	0	0.00102041	0	0	0	0	1	0	0	0	No	No	Yes
chr7:133674076,-	CAAACTCTCCAGATTTT	chrX,11713279,11713316,+	37	REF,L1HS	0	0	0	0.000831947	0	0	0	0	1	0	No	No	No
chr7:156208701,-	TTTTTT	chr7,96846590,96846650,-	60	REF,L1HS	0.00111982	0	0	0	0	2	0	0	0	0	No	No	No
chr8:24002630,-	TTGCAATGTT	chrX,11713279,11713309,+	30	REF,L1HS	0	0.00102041	0	0	0	0	1	0	0	0	No	No	Yes
chr8:26883083,-	AGAACTTTC	chrX,11713279,11713316,+	37	REF,L1HS	0	0	0	0.000831947	0	0	0	0	1	0	No	No	No
chr8:34651832,-	TTACAAAACTT	chr6,117108163,117108206,+	43	REF,L1HS	0.00055991	0	0	0	0	1	0	0	0	0	No	No	No
chr8:43929908,+	AAAAAAATTAGGAGA	chrX,11713279,11713316,+	37	REF,L1HS	0	0	0	0	0.0017094	0	0	0	0	2	No	No	No
chr8:47125231,+	AGAAACATATA	chrX,11713279,11713309,+	30	REF,L1HS	0	0	0	0.000831947	0	0	0	0	1	0	No	No	Yes
chr8:76409964,-	T	chrX,11713279,11713316,+	37	REF,L1HS	0	0	0	0	0.000854701	0	0	0	0	1	No	No	No
chr8:77310123,+	AAAAGTTAGA	chrX,11713279,11713316,+	37	REF,L1HS	0	0	0	0	0.000854701	0	0	0	0	1	No	No	No
chr8:112947528,-	AAAGTTATGTCTTT	chr2,106136925,106136986,+	61	REF,L1PA2	0	0	0	0.0174709	0	0	0	0	21	0	No	No	No
chr8:118484201,+	AAGAATGAGCT	chrX,11713279,11713316,+	37	REF,L1HS	0	0	0.000789889	0	0	0	0	1	0	0	No	No	No
chr9:3248414,-	TAGATAGTCTT	chr5,152339967,152340020,-	53	REF,L1PA2	0	0	0	0.000831947	0	0	0	0	1	0	No	No	No
chr9:24939126,-	ATTATACATGGTCTTT	chrX,11713279,11713309,+	30	REF,L1HS	0	0	0.00236967	0	0	0	0	3	0	0	No	No	Yes
chr9:84895170,+	AAAAAATGTCTTCTAA	chrX,11713279,11713309,+	30	REF,L1HS	0	0	0	0.000831947	0	0	0	0	1	0	No	No	Yes
chr9:95288429,-	AGGCTATTCTTT	chrX,11935073,11935296,-	223	REF,L1HS	0	0	0.000789889	0	0	0	0	1	0	0	No	No	No
chr9:97293370,+	AGAAGAGTGAGAATCGC	chrX,11713279,11713309,+	30	REF,L1HS	0	0	0	0	0.000854701	0	0	0	0	1	No	Yes	Yes
chr9:103592290,-	GCATATTGTTCTT	chrX,11713279,11713316,+	37	REF,L1HS	0	0	0.000789889	0	0	0	0	1	0	0	No	No	No
chr10:19898010,+	AAG	chrX,11713279,11713316,+	37	REF,L1HS	0	0	0	0	0.000854701	0	0	0	0	1	No	Yes	No
chr10:20824131,+	dC	chr3,136963683,136963693,-	10	REF,L1HS	0.00055991	0	0	0	0	1	0	0	0	0	No	No	No
chr10:22418457,-	GACATAAAACTCTTT	chr3,136963683,136963693,-	10	REF,L1HS	0	0	0.000789889	0	0	0	0	1	0	0	No	No	No
chr10:56661832,-	GAAACTCTAATTTTC	chrX,11713279,11713309,+	30	REF,L1HS	0.00055991	0	0	0	0	1	0	0	0	0	No	No	Yes
chr10:75011170,-	dATTTCAAA	chrX,11713279,11713316,+	37	REF,L1HS	0	0	0.000789889	0	0	0	0	1	0	0	No	No	No
chr10:76112060,-	TGAATTCCACTTCT	chr6,13190802,13191205,+	403	NONREF,L1Ta	0	0	0	0.00166389	0	0	0	0	2	0	No	No	No
chr10:81127181,-	CCCTCTCTAATTTTTCT	chrX,11713279,11713309,+	30	REF,L1HS	0	0	0.00157978	0	0	0	0	2	0	0	No	No	Yes
chr10:86295138,-	dAAG	chr9,110797129,110797188,+	59	REF,L1HS	0.00111982	0	0	0	0	2	0	0	0	0	No	No	No
chr10:98953221,+	AAAAGGCTCCAGCTG	chrX,11935073,11935296,-	223	REF,L1HS	0	0	0.000789889	0	0	0	0	1	0	0	No	No	No
chr10:108407875,-	GAGCTTCTCTT	chr18,59403739,59403939,-	200	REF,L1PA2	0	0.00102041	0	0	0	0	1	0	0	0	No	No	Yes
chr10:108603110,-	TTAAAGATTAATTTCT	chr18,59403770,59403939,-	169	REF,L1PA2	0	0.00102041	0	0	0	0	1	0	0	0	No	No	No
chr10:109231072,+	AAGAAAAGACACTTTT	chrX,11713279,11713326,+	47	REF,L1HS	0	0	0	0	0.000854701	0	0	0	0	1	No	No	No
chr10:115922680,+	AAGATTATCTT	chrX,11713279,11713316,+	37	REF,L1HS	0	0	0	0.000831947	0	0	0	0	1	0	No	No	No
chr10:116144146,-	GACCATGTTTT	chrX,11713279,11713309,+	30	REF,L1HS	0	0	0	0.000831947	0	0	0	0	1	0	No	No	Yes
chr11:25253220,-	dTTTATT	chr7,30445274,30445302,+	28	REF,L1HS	0	0	0	0	0.000854701	0	0	0	0	1	No	No	Yes
chr11:31305183,-	TATTGGCCACATTTTC	chr14,70731083,70731097,+	14	NONREF,L1Ta	0	0	0.00157978	0	0	0	0	2	0	0	No	No	Yes
chr11:33687075,+	AAATTTAAATAACTA	chrX,11713279,11713316,+	37	REF,L1HS	0	0	0	0.00166389	0	0	0	0	2	0	No	No	No
chr11:42571077,+	AAAATTCCGTGATATCA	chrX,141420898,141421202,-	304	REF,L1MB5	0.00055991	0	0	0	0	1	0	0	0	0	No	No	No
chr11:55125110,+	null	chrX,11713279,11713309,+	30	REF,L1HS	0.00055991	0	0	0	0	1	0	0	0	0	No	No	Yes
chr11:59308464,-	TGTTGTAAGTTTTTT	chr6,117108163,117108206,+	43	REF,L1HS	0	0.00204082	0	0	0	0	2	0	0	0	No	No	No
chr11:81471317,+	AAGAGAACATTGTG	chr5,39793671,39794082,+	411	REF,L1PA2	0.0106383	0.00204082	0	0	0	19	2	0	0	0	No	No	No
chr11:87308269,+	dT	chrX,11713279,11713309,+	30	REF,L1HS	0	0	0	0	0.000854701	0	0	0	0	1	No	No	Yes
chr12:21646299,+	AAAGAAAAGAATGC	chr8,40438240,40438340,+	100	REF,L1PA2	0	0	0	0.000831947	0	0	0	0	1	0	No	No	No
chr12:32947802,-	GAGATAGTCTATTCT	chr1,247693204,247693248,+	44	REF,L1HS	0	0	0.000789889	0	0	0	0	1	0	0	No	No	Yes
chr12:47089952,-	TGATTTTTGTATTTTC	chr4,90675639,90675739,-	100	REF,L1HS	0	0	0	0	0.000854701	0	0	0	0	1	No	No	Yes
chr12:48299431,-	GACCCACTTTAAAATT	chrX,11713279,11713320,+	41	REF,L1HS	0	0	0	0	0.000854701	0	0	0	0	1	No	No	No
chr12:83636236,-	AAAAAATTCAAGGACTT	chrX,11713279,11713309,+	30	REF,L1HS	0	0	0	0	0.000854701	0	0	0	0	1	No	No	Yes
chr12:107813963,+	AAAAATAAAAAGCATT	chr20,21893685,21893702,+	17	REF,L1PA2	0.00279955	0	0	0	0	5	0	0	0	0	No	No	No
chr12:128857258,+	GAAAGTGCCTGTCTT	chrX,11713279,11713316,+	37	REF,L1HS	0	0	0	0.000831947	0	0	0	0	1	0	No	No	No
chr13:41970800,+	AAAACATGTATTGGTGCTCA	chrX,11713279,11713320,+	41	REF,L1HS	0	0	0	0	0.000854701	0	0	0	0	1	No	Yes	No
chr13:51689633,-	TCCCCCAACTTTTT	chr18,59403739,59403939,-	200	REF,L1PA2	0.00111982	0	0	0	0	2	0	0	0	0	No	No	Yes
chr13:61527128,+	AAAAAGCTAATCAA	chr1,237019421,237019467,-	46	REF,L1HS	0	0	0	0.000831947	0	0	0	0	1	0	No	No	No
chr13:64003865,+	AGAATTGCCAGCATC	chr5,39793671,39794084,+	413	REF,L1PA2	0.00167973	0	0	0	0	3	0	0	0	0	No	No	No
chr13:75719576,-	ATGTTTTA	chrX,11713279,11713309,+	30	REF,L1HS	0	0.00102041	0.000789889	0	0	0	1	1	0	0	No	No	Yes
chr13:85647391,-	null	chr5,79778201,79778884,-	683	REF,L1HS	0	0	0.000789889	0	0	0	0	1	0	0	No	No	Yes
chr13:85759727,-	TTGCAAGTCTT	chrX,11713279,11713309,+	30	REF,L1HS	0	0	0	0	0.000854701	0	0	0	0	1	No	Yes	Yes
chr13:94344301,+	AAAGAATGTTT	chrX,11713279,11713316,+	37	REF,L1HS	0	0	0	0	0.000854701	0	0	0	0	1	No	No	No
chr13:96733830,+	AGACCTTTGATT	chrX,11713279,11713309,+	30	REF,L1HS	0	0	0	0	0.000854701	0	0	0	0	1	No	No	Yes
chr14:30292095,-	AACAGGGAGAATTTTTT	chr21_GL383579v2_alt,152063,152078,-	15	REF,L1HS	0	0	0	0	0.000854701	0	0	0	0	1	No	No	No
chr14:38818676,-	GAGTGATATATTTTC	chrX,11713279,11713317,+	38	REF,L1HS	0	0	0	0.00166389	0	0	0	0	2	0	No	No	No
chr14:48218514,-	null	chr4,74716548,74717539,-	991	REF,L1HS	0	0	0.000789889	0	0	0	0	1	0	0	No	No	Yes
chr14:61984076,+	AGAAAGTA	chrX,11713279,11713309,+	30	REF,L1HS	0	0	0	0	0.0017094	0	0	0	0	2	No	No	Yes
chr14:66890261,+	AAAAATTCAAAAAATTA	chrX,11713279,11713316,+	37	REF,L1HS	0	0	0.000789889	0	0	0	0	1	0	0	No	No	No
chr14:76062753,+	null	chr6,19770918,19770941,+	23	REF,L1HS	0.00055991	0	0	0	0	1	0	0	0	0	No	No	Yes
chr14:84779258,-	AGTCAGTCGGTATTCT	chrX,11713279,11713309,+	30	REF,L1HS	0	0	0	0.000831947	0	0	0	0	1	0	No	No	Yes
chr14:94747040,+	AGAA	chr6,117108163,117108206,+	43	REF,L1HS	0	0	0.00157978	0	0	0	0	2	0	0	No	No	No
chr14:97251930,-	TT	chr10,109812366,109812437,-	71	REF,L1HS	0.00055991	0	0	0	0	1	0	0	0	0	No	No	Yes
chr15:36924430,+	AAAAATTTTGTCAGAA	chr20,7116134,7116194,-	60	REF,L1HS	0	0	0	0.000831947	0	0	0	0	1	0	No	No	Yes
chr15:41110914,-	TATGTGAGCATATTT	chr6_GL000253v2_alt,1213011,1213064,+	53	REF,L1HS	0	0	0.000789889	0	0	0	0	1	0	0	No	No	No
chr15:97221033,-	CACTATACCATGTTTTC	chrX,11713279,11713316,+	37	REF,L1HS	0	0	0	0.000831947	0	0	0	0	1	0	No	No	No
chr16:35595152,+	AAAAGAGGCAAAGGC	chrX,11713279,11713316,+	37	REF,L1HS	0	0	0	0.000831947	0	0	0	0	1	0	No	No	No
chr16:46579361,+	AAGA	chrX,11713279,11713316,+	37	REF,L1HS	0	0.00102041	0	0	0	0	1	0	0	0	No	No	No
chr16:49022490,-	ATGGAGAACTATTTTA	chr3,89460799,89460825,-	26	REF,L1HS	0.00055991	0	0	0	0	1	0	0	0	0	No	No	No
chr16:59020600,-	GAGAAGGAGTAAGTTTT	chr17,70464987,70465037,+	50	REF,L1HS	0	0	0	0	0.000854701	0	0	0	0	1	No	Yes	No
chr16:64818171,-	AAGTAATGACATTT	chrX,11713279,11713322,+	43	REF,L1HS	0	0	0.000789889	0	0	0	0	1	0	0	No	No	No
chr16:64825344,-	TACATGACAGTTATT	chr8,72875424,72875538,-	114	REF,L1HS	0	0	0	0	0.000854701	0	0	0	0	1	No	No	Yes
chr17:12133670,+	AAAAAACAAAAAATGTTATTCTT	chr1,80939084,80939203,-	119	REF,L1HS	0	0	0.000789889	0	0	0	0	1	0	0	No	No	No
chr17:52745339,-	TACGCATTGTTTTCT	chrX,11713279,11713316,+	37	REF,L1HS	0.00111982	0	0	0	0	2	0	0	0	0	No	No	No
chr17:69436318,+	GAAAATTGATA	chr10,109812391,109812437,-	46	REF,L1HS	0.00055991	0	0	0	0	1	0	0	0	0	No	No	No
chr18:22592648,-	TGGAACCTGGATTTAT	chrX,11935073,11935296,-	223	REF,L1HS	0	0	0	0.000831947	0	0	0	0	1	0	No	Yes	No
chr18:25074615,-	CCTGTTCTT	chrX,11713279,11713326,+	47	REF,L1HS	0	0	0	0	0.0017094	0	0	0	0	2	No	No	No
chr18:60969386,+	null	chr5,39793671,39794084,+	413	REF,L1PA2	0	0	0.000789889	0	0	0	0	1	0	0	No	No	No
chr18:68660596,-	AGAGAAAATATTTTT	chrX,141420866,141421202,-	336	REF,L1PA2	0.0139978	0	0	0	0	25	0	0	0	0	No	No	No
chr20:6736704,+	AAGAAAAATCAGCTTGG	chrX,11713279,11713309,+	30	REF,L1HS	0	0	0	0	0.000854701	0	0	0	0	1	No	Yes	Yes
chr20:12161182,-	GAATGCCAGCTTTTATT	chr1,84052250,84052389,-	139	REF,L1HS	0.00111982	0	0	0	0	2	0	0	0	0	No	No	No
chr20:17029758,+	null	chrX,11713279,11713364,+	85	REF,L1HS	0	0	0	0.000831947	0	0	0	0	1	0	No	No	No
chr20:35088672,+	AGAAATAAGGAAACTG	chrX,11935073,11935296,-	223	REF,L1HS	0.00055991	0	0	0	0	1	0	0	0	0	No	No	No
chr20:37755544,-	AAGAGTGAAGGAGT	chrX,11713279,11713316,+	37	REF,L1HS	0	0	0.000789889	0	0	0	0	1	0	0	No	No	No
chr20:51559879,-	TACATGCATCATTTC	chrX,11713279,11713326,+	47	REF,L1HS	0	0.00204082	0	0	0	0	2	0	0	0	No	No	No
chr21:17968972,-	dAAG	chrX,11713279,11713316,+	37	REF,L1HS	0	0	0	0.00166389	0	0	0	0	2	0	No	No	No
chr21:24728233,+	AAAATTGTAA	chrX,11713279,11713309,+	30	REF,L1HS	0	0	0.000789889	0	0	0	0	1	0	0	No	No	Yes
chr22:22848129,-	TGGTGATGGTTTTTT	chr7,96846590,96846650,-	60	REF,L1HS	0	0	0	0.0016835	0	0	0	0	2	0	No	No	No
chr22:24895750,-	TCTCACTCCGTTTTT	chr10,85361538,85361615,+	77	REF,L1HS	0	0	0	0	0.000854701	0	0	0	0	1	No	Yes	No
chrX:41849387,+	TAAAAGTTCAAG	chrX,11713279,11713326,+	47	REF,L1HS	0	0.00204082	0	0	0	0	2	0	0	0	No	No	No
chrX:51059008,+	TAAACATGCAAGTA	chrX,141420867,141421202,-	335	REF,L1PA2	0.00055991	0	0	0	0	1	0	0	0	0	No	No	No
chrX:75355454,-	ATT	chr11,93142673,93143583,+	910	REF,L1HS	0.00055991	0	0	0	0	1	0	0	0	0	No	No	No
chrX:87492456,+	null	chrX,141420874,141421202,-	328	REF,L1PA2	0	0	0	0.00249584	0	0	0	0	3	0	No	No	No
chrX:96680368,-	TAAAAGTGAATGCCC	chr1,84052256,84052389,-	133	REF,L1HS	0	0	0	0	0.000854701	0	0	0	0	1	No	No	No
chrX:103594851,+	AAAAATTAGCCTGGCATG	chrX,11713279,11713316,+	37	REF,L1HS	0.00111982	0	0	0	0	2	0	0	0	0	No	No	No
chrX:134729639,-	TCAATCTCTCTTTATT	chrX,11935073,11935296,-	223	REF,L1HS	0	0	0.000789889	0	0	0	0	1	0	0	No	No	No
chrX:137500196,+	AAA	chrX,11713279,11713316,+	37	REF,L1HS	0.00111982	0	0	0	0	2	0	0	0	0	No	No	No

## Sheet: SVA.LC.transductions
Insertion_location	TSD	Donor_coordinate	Transduction_length	Progenitor_type	AFR_AF	AMR_AF	EUR_AF	SAS_AF	EAS_AF	AFR_AC	AMR_AC	EUR_AC	SAS_AC	EAS_AC
chr1:28361525,+	TAAAAAATGGCGATCT	chr7,26263036,26263051,+	15	REF,SVA_D	0.0492721	0	0	0	0	88	0	0	0	0		AF: allele frequency
chr1:35405018,-	null	chr6,56893563,56893617,-	54	REF,SVA_E	0	0	0	0.00166389	0	0	0	0	2	0		AC: allele count
chr1:37325534,+	null	chr17,27213327,27213346,+	19	REF,SVA_E	0	0	0	0	0.000854701	0	0	0	0	1
chr1:39783529,-	AATAGTTGACTTTT	chr17,27213327,27213358,+	31	REF,SVA_E	0	0	0	0.000831947	0	0	0	0	1	0
chr1:48236511,-	CAGTTTTATGCTTTT	chr1,64416345,64416883,+	538	REF,SVA_D	0	0	0	0	0.000854701	0	0	0	0	1
chr1:65722035,+	TAAAAATCATTTTCT	chr6_GL000253v2_alt,4067131,4067161,+	30	REF,SVA_F	0	0	0	0	0.000854701	0	0	0	0	1
chr1:88928230,-	null	chr16,30170930,30170979,+	49	REF,SVA_F	0	0	0.000789889	0	0	0	0	1	0	0
chr1:89580688,+	AGAAATAGATCCACTAAACTGG	chr10,92377452,92377901,+	449	REF,SVA_F	0	0	0	0.000831947	0	0	0	0	1	0
chr1:95101087,-	null	chr1,33052566,33053180,+	614	REF,SVA_F	0	0	0	0	0.000854701	0	0	0	0	1
chr1:107382278,-	null	chr10,92377452,92377901,+	449	REF,SVA_F	0.00055991	0	0	0	0	1	0	0	0	0
chr1:109276869,-	null	chr11,119506936,119507011,-	75	REF,SVA_F	0	0.00102041	0	0	0	0	1	0	0	0
chr1:112539884,-	null	chr20,2825758,2825782,+	24	REF,SVA_E	0	0	0.000789889	0	0	0	0	1	0	0
chr1:113267736,-	null	chr3,50310568,50310594,-	26	REF,SVA_D	0	0	0	0	0.000854701	0	0	0	0	1
chr1:179318842,-	TACTACATTTTATT	chr8,5726231,5726255,+	24	REF,SVA_D	0.00111982	0	0	0	0	2	0	0	0	0
chr1:203831953,-	AAGGTTGAAATTCTTT	chr17,27213327,27213358,+	31	REF,SVA_E	0	0	0	0.000831947	0	0	0	0	1	0
chr1:211374676,-	CTGTATGTTTGTTTTT	chr6_GL000253v2_alt,4067131,4067161,+	30	REF,SVA_F	0.00167973	0	0	0	0	3	0	0	0	0
chr2:26921456,-	AAACATCATCCTTTT	chr1,222488651,222489420,+	769	REF,SVA_D	0.00951848	0	0	0	0	17	0	0	0	0
chr2:28843403,+	TAAAAATACAAAAATTA	chr3,150819378,150819421,-	43	REF,SVA_E	0	0.00102041	0	0	0	0	1	0	0	0
chr2:32273502,-	CATCCAAATTTT	chr1,64416345,64416883,+	538	REF,SVA_D	0.00167973	0.00102041	0	0	0	3	1	0	0	0
chr2:37686364,+	AGAACTCCTCAA	chr19,29897947,29898333,-	386	REF,SVA_F	0	0	0	0.00166389	0	0	0	0	2	0
chr2:44858915,+	null	chr15,75482283,75482560,+	277	REF,SVA_F	0	0	0	0.00166389	0	0	0	0	2	0
chr2:71441878,+	null	chr17,28224648,28225160,+	512	REF,SVA_F	0.00055991	0	0	0	0	1	0	0	0	0
chr2:142681886,+	null	chr12,95839810,95839858,-	48	REF,SVA_E	0	0	0.000789889	0	0	0	0	1	0	0
chr2:147172461,+	null	chr1,64416345,64416883,+	538	REF,SVA_D	0	0	0	0	0.000854701	0	0	0	0	1
chr2:147830347,+	AAGAATTTTGCCTGTTT	chr9,81711924,81712011,+	87	REF,SVA_F	0	0	0	0.000831947	0	0	0	0	1	0
chr2:171420906,+	null	chr20,2825758,2825780,+	22	REF,SVA_E	0	0	0	0.000831947	0	0	0	0	1	0
chr2:175515956,-	CATACATAGATTTTT	chr10,80535571,80535589,+	18	REF,SVA_D	0	0.00204082	0	0	0	0	2	0	0	0
chr2:186561765,-	GAGACTGTTT	chr1,64416345,64416883,+	538	REF,SVA_D	0	0	0	0	0.000854701	0	0	0	0	1
chr2:201491915,-	null	chr9,81711924,81711970,+	46	REF,SVA_F	0	0	0	0.000831947	0	0	0	0	1	0
chr2:241915033,-	GCAACTTTTCTTTA	chr6_GL000253v2_alt,4067131,4067161,+	30	REF,SVA_F	0	0	0	0	0.0025641	0	0	0	0	3
chr3:22210231,-	null	chr14,34079802,34079895,+	93	REF,SVA_D	0	0.00204082	0	0	0	0	2	0	0	0
chr3:39649152,-	null	chr10,92976676,92977091,+	415	REF,SVA_D	0.00167973	0	0	0	0	3	0	0	0	0
chr3:48360715,-	null	chr6_GL000253v2_alt,4067131,4067161,+	30	REF,SVA_F	0	0	0.000789889	0	0	0	0	1	0	0
chr3:51537944,+	null	chr17,27213327,27213358,+	31	REF,SVA_E	0	0	0	0	0.000854701	0	0	0	0	1
chr3:53510233,-	CCGAATTGTTTTT	chr14,22638669,22639666,+	997	REF,SVA_E	0	0	0.00157978	0	0	0	0	2	0	0
chr3:54733851,+	AAGATAAAGGAAGATG	chr15,71769936,71769949,+	13	REF,SVA_F	0	0	0.000789889	0	0	0	0	1	0	0
chr3:58322759,-	null	chr17,27213327,27213358,+	31	REF,SVA_E	0	0	0.000789889	0	0	0	0	1	0	0
chr3:60509604,-	GAAATGTT	chr9,87757817,87758581,-	764	REF,SVA_D	0	0.0102041	0.00157978	0.00166389	0.00940171	0	10	2	2	11
chr3:122220421,-	null	chr22,23855352,23856350,+	998	REF,SVA_E	0	0	0	0	0.000854701	0	0	0	0	1
chr3:177257047,+	TCCTTTTAACATTT	chr1,64416345,64416877,+	532	REF,SVA_D	0	0	0	0	0.000854701	0	0	0	0	1
chr3:197596299,-	null	chr17,27213327,27213358,+	31	REF,SVA_E	0	0	0	0	0.000854701	0	0	0	0	1
chr4:186793,-	null	chr1,64416345,64416883,+	538	REF,SVA_D	0	0	0	0	0.000854701	0	0	0	0	1
chr4:2014336,+	null	chr9,81711924,81712017,+	93	REF,SVA_F	0	0	0	0	0.000854701	0	0	0	0	1
chr4:26284046,-	TCCATTTTCTT	chr12,43319,43337,+	18	REF,SVA_E	0	0	0	0	0.0017094	0	0	0	0	2
chr4:48067493,+	null	chr1,13328921,13329663,+	742	REF,SVA_E	0.00111982	0	0	0	0	2	0	0	0	0
chr4:55752171,-	AGGTCAGAACTTCTTT	chr2,201281645,201281935,-	290	REF,SVA_E	0	0	0.000789889	0	0	0	0	1	0	0
chr4:55880051,+	AGAAGAAAGCAGAAG	chr10,92377452,92377901,+	449	REF,SVA_F	0	0	0	0.00249584	0	0	0	0	3	0
chr4:75388927,-	TCTTTAATCCATCTT	chr17,60551918,60552593,+	675	REF,SVA_F	0	0	0	0.000831947	0	0	0	0	1	0
chr4:108904978,-	null	chr6_GL000253v2_alt,4067131,4067161,+	30	REF,SVA_F	0	0	0	0.000831947	0	0	0	0	1	0
chr4:151492756,+	AACAATGAAATCA	chr19,53223649,53223662,+	13	REF,SVA_D	0	0	0	0.00166389	0	0	0	0	2	0
chr4:183846711,+	null	chr11,64170738,64170747,-	9	REF,SVA_F	0.00055991	0	0	0	0	1	0	0	0	0
chr5:10252885,-	TTTGCCAAATT	chr19,29897966,29898333,-	367	REF,SVA_F	0	0	0	0.000831947	0	0	0	0	1	0
chr5:18334748,+	AAAAGAAAAT	chr20,2825758,2826316,+	558	REF,SVA_E	0	0	0	0.000831947	0	0	0	0	1	0
chr5:40004837,+	dATAG	chr2,187556933,187557771,+	838	REF,SVA_D	0.0106383	0.00102041	0	0	0	19	1	0	0	0
chr5:60577953,+	AGAACAGCAAGATA	chr14,34079802,34079895,+	93	REF,SVA_D	0	0	0	0.00166389	0	0	0	0	2	0
chr5:77679839,-	null	chr17,27213327,27213358,+	31	REF,SVA_E	0.00055991	0	0	0	0	1	0	0	0	0
chr5:118868623,+	AGAAGGATCACTTGA	chr3,106110103,106110528,-	425	REF,SVA_F	0.00055991	0	0	0	0	1	0	0	0	0
chr5:132739111,-	null	chr6_GL000253v2_alt,4067131,4067161,+	30	REF,SVA_F	0.00055991	0	0	0	0	1	0	0	0	0
chr5:157458996,-	CCATACATAACAATTCTT	chr12,70203782,70203803,+	21	REF,SVA_E	0	0	0	0.000831947	0	0	0	0	1	0
chr5:179715067,-	CCACACCCGTTTCTT	chr1,64416345,64416883,+	538	REF,SVA_D	0	0	0	0.000831947	0	0	0	0	1	0
chr6:7351758,+	null	chr22,40744124,40744153,-	29	REF,SVA_E	0	0	0	0.00166389	0	0	0	0	2	0
chr6:14896206,+	null	chr19,29897929,29898333,-	404	REF,SVA_F	0.00055991	0	0	0	0	1	0	0	0	0
chr6:31142285,+	AAAGAAAAGCAGGAGCTTC	chr6,56892987,56893617,-	630	REF,SVA_E	0	0	0	0.000831947	0	0	0	0	1	0
chr6:34744895,+	AAAAAAAA	chr20,2825758,2825780,+	22	REF,SVA_E	0	0	0	0.00249584	0	0	0	0	3	0
chr6:42574878,-	AATTTTTGTATTTTT	chr14,22637530,22637871,+	341	REF,SVA_D	0	0	0	0	0.00940171	0	0	0	0	11
chr6:121260201,-	CCAAGCATCTTTT	chr20,2825758,2825780,+	22	REF,SVA_E	0	0	0	0	0.0017094	0	0	0	0	2
chr6:139242202,-	CAGTGGAAGTCTTT	chr1,64416345,64416883,+	538	REF,SVA_D	0	0	0.000789889	0	0	0	0	1	0	0
chr6:161596303,+	null	chr17,60551918,60552883,+	965	REF,SVA_F	0.00111982	0	0	0	0	2	0	0	0	0
chr7:21350281,+	TAAAAGCGAGACAGT	chr10,80535571,80535592,+	21	REF,SVA_D	0.145577	0.0122449	0.00157978	0	0	260	12	2	0	0
chr7:98780235,-	AAAA	chr14,20311293,20311324,+	31	REF,SVA_D	0.00111982	0.00102041	0	0	0	2	1	0	0	0
chr7:135266768,+	null	chr19,23595462,23595479,+	17	REF,SVA_D	0	0	0	0	0.0017094	0	0	0	0	2
chr7:143420670,-	AAGATCTAAAATTTT	chr11,119506945,119507011,-	66	REF,SVA_F	0.00055991	0	0	0	0	1	0	0	0	0
chr8:55821324,-	GGAGGTGGGGATTTCTTGTTTGTTTTTT	chr17,27213327,27213358,+	31	REF,SVA_E	0	0	0	0	0.000854701	0	0	0	0	1
chr8:94790415,-	null	chr15,68858839,68858899,-	60	REF,SVA_D	0	0	0.000789889	0	0	0	0	1	0	0
chr8:100569591,+	AAAAATGTAGTTACAGCTTCT	chr20,2825758,2825782,+	24	REF,SVA_E	0	0	0.000789889	0	0	0	0	1	0	0
chr8:100702824,+	null	chr6_GL000253v2_alt,4067131,4067161,+	30	REF,SVA_F	0	0	0	0	0.0017094	0	0	0	0	2
chr8:120126925,+	TGTTTGCTTGTTTTT	chr15,89978540,89978564,+	24	REF,SVA_F	0	0.00102041	0	0	0	0	1	0	0	0
chr8:135699048,-	null	chrX,63188585,63188610,-	25	REF,SVA_F	0	0	0	0	0.000854701	0	0	0	0	1
chr8:144846880,-	null	chr9,81711924,81712011,+	87	REF,SVA_F	0	0	0.000789889	0	0	0	0	1	0	0
chr9:11020357,+	AAAAGAAA	chr2,201281645,201281935,-	290	REF,SVA_E	0.00111982	0	0	0	0	2	0	0	0	0
chr9:27247763,-	GGAAATTGAAATTTT	chr1,64416345,64416882,+	537	REF,SVA_D	0	0	0	0.000831947	0	0	0	0	1	0
chr9:84000751,-	null	chr1,64416345,64416884,+	539	REF,SVA_D	0	0	0	0	0.00512821	0	0	0	0	6
chr9:97928928,+	GAAACAAAACAACCTT	chr1,64416345,64416884,+	539	REF,SVA_D	0.00671893	0	0.00157978	0	0	12	0	2	0	0
chr9:101024120,+	ATAAAAGACTGCAGCT	chr10,80535571,80535585,+	14	REF,SVA_D	0.025196	0.00306122	0	0	0	45	3	0	0	0
chr9:109800827,-	ACAATTTCCTTTTAT	chr6_GL000253v2_alt,4067131,4067161,+	30	REF,SVA_F	0	0	0	0	0.0017094	0	0	0	0	2
chr9:116611782,+	null	chr10,92377452,92377901,+	449	REF,SVA_F	0.00055991	0	0	0	0	1	0	0	0	0
chr9:130639412,-	GAGATGTGGCATTTTT	chr1,64416345,64416883,+	538	REF,SVA_D	0	0.00102041	0	0	0	0	1	0	0	0
chr10:7880616,-	TAAGGGCCATTTCTT	chr20,2825758,2825770,+	12	REF,SVA_E	0	0	0	0.00166389	0	0	0	0	2	0
chr10:27095280,-	GAATATATGCAGATATT	chr3,128954734,128955724,+	990	REF,SVA_F	0	0	0.000789889	0	0	0	0	1	0	0
chr10:30461839,-	null	chr1,64416345,64416883,+	538	REF,SVA_D	0.00167973	0	0	0	0	3	0	0	0	0
chr10:53389191,-	null	chr6_GL000253v2_alt,4067131,4067161,+	30	REF,SVA_F	0	0	0	0.00166389	0	0	0	0	2	0
chr10:73195031,+	null	chr15,75482283,75482675,+	392	REF,SVA_F	0	0	0	0	0.000854701	0	0	0	0	1
chr10:85466100,-	null	chr1,64416345,64416883,+	538	REF,SVA_D	0.00111982	0	0	0	0	2	0	0	0	0
chr10:86443248,+	null	chr20,2825758,2825780,+	22	REF,SVA_E	0	0	0	0.000831947	0	0	0	0	1	0
chr10:102707427,-	ATAGCTGATAATCTT	chr1,64416345,64416883,+	538	REF,SVA_D	0.00951848	0.00102041	0	0	0	17	1	0	0	0
chr10:110124488,-	null	chr17,27213327,27213358,+	31	REF,SVA_E	0	0.00204082	0	0	0	0	2	0	0	0
chr10:119189639,-	null	chr10,80535571,80535587,+	16	REF,SVA_D	0	0.00102041	0	0.000831947	0	0	1	0	1	0
chr10:122731543,+	GAAAGCAAAGTTATC	chr17,60551918,60552626,+	708	REF,SVA_F	0	0	0	0	0.000854701	0	0	0	0	1
chr10:132563380,-	CTGCGGGAGCCTTTTCT	chr10,92377452,92377901,+	449	REF,SVA_F	0.00055991	0	0	0	0	1	0	0	0	0
chr11:10780722,-	CCACTGTTAATCTTTG	chr10,92377452,92377901,+	449	REF,SVA_F	0.00055991	0	0	0	0	1	0	0	0	0
chr11:18032100,+	AAAAAGGTCACATTC	chr22,23855352,23856345,+	993	REF,SVA_E	0	0	0	0	0.000854701	0	0	0	0	1
chr11:61388213,+	AAAATGATTTACCCA	chr6,56893563,56893617,-	54	REF,SVA_E	0.00055991	0	0	0	0	1	0	0	0	0
chr11:61405500,+	AAGAAGTTTTACCCAA	chr6,122847704,122847780,-	76	REF,SVA_F	0	0	0.000789889	0	0	0	0	1	0	0
chr11:63852364,-	TGAAATCCCAGCATTTTC	chr19,23595462,23595479,+	17	REF,SVA_D	0	0	0.000789889	0	0	0	0	1	0	0
chr11:68533008,-	null	chr15,75482283,75482642,+	359	REF,SVA_F	0	0	0	0.000831947	0	0	0	0	1	0
chr11:75052887,+	ATTTTC	chr9,88244078,88244092,-	14	REF,SVA_D	0	0	0	0	0.0128205	0	0	0	0	15
chr11:77597179,+	null	chr12,95839811,95839858,-	47	REF,SVA_E	0	0	0	0	0.000854701	0	0	0	0	1
chr11:78562965,+	CAAAGAAACACTACA	chr1,64416345,64416883,+	538	REF,SVA_D	0.00167973	0	0	0	0	3	0	0	0	0
chr11:119222327,-	AGCAATTTTC	chr1,112294080,112294541,+	461	REF,SVA_E	0.00055991	0	0	0	0	1	0	0	0	0
chr11:124350208,+	null	chr6_GL000253v2_alt,4067131,4067161,+	30	REF,SVA_F	0.00055991	0	0	0	0	1	0	0	0	0
chr12:1723900,-	null	chr1,33052566,33053515,+	949	REF,SVA_F	0	0	0	0	0.000854701	0	0	0	0	1
chr12:1849121,-	null	chr1,64416345,64416879,+	534	REF,SVA_D	0.00055991	0	0	0	0	1	0	0	0	0
chr12:1891890,+	null	chr15,75482283,75482577,+	294	REF,SVA_F	0	0	0	0	0.000854701	0	0	0	0	1
chr12:6180144,-	null	chr17,27213327,27213358,+	31	REF,SVA_E	0	0	0	0.00166389	0	0	0	0	2	0
chr12:19180513,-	GATAGGGAACAATTTT	chr5,34304998,34305033,-	35	REF,SVA_F	0	0.00102041	0	0	0	0	1	0	0	0
chr12:21479009,-	TCCACGAGCTTCCCTTT	chr3,150819378,150819421,-	43	REF,SVA_E	0	0	0	0	0.0017094	0	0	0	0	2
chr12:26936003,+	null	chr2,127786823,127786853,-	30	REF,SVA_F	0	0	0.00157978	0	0	0	0	2	0	0
chr12:31376159,-	dGAGACGGAGTCT	chr15,89868511,89869450,+	939	REF,SVA_F	0	0	0	0.0141431	0	0	0	0	17	0
chr12:47709005,+	AAGAAAGACTAGC	chr2,201281918,201281935,-	17	REF,SVA_E	0	0.00204082	0	0	0	0	2	0	0	0
chr12:48800021,-	TGGAAGTTTTATTTCTTT	chr12,95839811,95839858,-	47	REF,SVA_E	0	0	0	0	0.0017094	0	0	0	0	2
chr12:50809045,-	GACTGGCCCGATTATT	chr1,26818642,26819354,+	712	REF,SVA_F	0	0	0	0	0.000854701	0	0	0	0	1
chr12:53891260,+	null	chr22,40744083,40744153,-	70	REF,SVA_E	0	0	0	0.00166389	0	0	0	0	2	0
chr12:79623816,+	TA	chr10,92377452,92377901,+	449	REF,SVA_F	0	0	0	0.000831947	0	0	0	0	1	0
chr12:84089908,-	null	chr12,70202286,70203003,+	717	REF,SVA_E	0	0	0	0	0.000854701	0	0	0	0	1
chr12:100114025,+	null	chr12,95839814,95839858,-	44	REF,SVA_E	0	0.00102041	0	0	0	0	1	0	0	0
chr12:120594905,-	CGCCTGGCTAATTTTT	chr12,26786469,26786507,+	38	REF,SVA_E	0	0.00102041	0	0	0	0	1	0	0	0
chr12:120882769,+	null	chr1,64416345,64416883,+	538	REF,SVA_D	0	0	0	0	0.000854701	0	0	0	0	1
chr12:122744826,+	null	chr5,56038229,56038270,-	41	REF,SVA_D	0.00111982	0	0	0	0	2	0	0	0	0
chr12:132605427,+	null	chr20,2825758,2825775,+	17	REF,SVA_E	0	0	0.000789889	0	0	0	0	1	0	0
chr13:32798274,+	AAAACTGTTACT	chr14,34079802,34079895,+	93	REF,SVA_D	0	0	0	0.00415973	0	0	0	0	5	0
chr13:41156862,-	GACAATTTGCATTTTC	chr1,64416345,64416885,+	540	REF,SVA_D	0	0.00204082	0	0	0	0	2	0	0	0
chr13:41158505,-	null	chr14,41672846,41673053,-	207	REF,SVA_D	0	0	0.00157978	0	0	0	0	2	0	0
chr13:45225417,-	null	chr15,89868511,89869502,+	991	REF,SVA_F	0.0442329	0.00102041	0	0	0	79	1	0	0	0
chr13:51614652,-	dAAAGAG	chr14,34079802,34079895,+	93	REF,SVA_D	0	0	0	0	0.000854701	0	0	0	0	1
chr13:54548325,+	null	chr9,87757890,87758581,-	691	REF,SVA_D	0	0	0	0	0.000854701	0	0	0	0	1
chr13:72979628,+	null	chr5,139225114,139225609,+	495	REF,SVA_D	0.00055991	0	0	0	0	1	0	0	0	0
chr13:73014710,-	null	chr6,27825749,27826625,-	876	REF,SVA_D	0	0	0	0	0.000854701	0	0	0	0	1
chr13:89716924,-	TGGTTCCTCAGTTCT	chr17,27213327,27213358,+	31	REF,SVA_E	0	0	0	0	0.000854701	0	0	0	0	1
chr13:99542566,-	AAAACTCAGGTTTTT	chr19,29897948,29898333,-	385	REF,SVA_F	0.00055991	0	0	0	0	1	0	0	0	0
chr14:21257910,+	AACAATGCCATCAC	chr6_GL000253v2_alt,4067131,4067161,+	30	REF,SVA_F	0	0	0	0.00166389	0	0	0	0	2	0
chr14:39241920,+	CTTTTGACTGTTCTT	chr6,122847745,122847780,-	35	REF,SVA_F	0.00111982	0	0	0	0	2	0	0	0	0
chr14:50495823,+	AGAAAAGGACAAATACTG	chr7,20669743,20669799,+	56	REF,SVA_E	0.00055991	0	0	0	0	1	0	0	0	0
chr14:51669192,-	ATCTGGCCATGTTTCACTTT	chr1,64416345,64416882,+	537	REF,SVA_D	0	0	0	0	0.0153846	0	0	0	0	18
chr14:55286199,-	null	chr3,128954734,128955716,+	982	REF,SVA_F	0	0	0	0	0.000854701	0	0	0	0	1
chr14:93386459,-	null	chr9,81711924,81712010,+	86	REF,SVA_F	0	0	0	0.000831947	0	0	0	0	1	0
chr15:40688820,+	null	chr1,64416345,64416874,+	529	REF,SVA_D	0.00055991	0	0	0	0	1	0	0	0	0
chr15:41756221,+	AAAAAAATTGTTACAAGTC	chr1,64416345,64416877,+	532	REF,SVA_D	0.00111982	0	0	0	0	2	0	0	0	0
chr15:50935379,-	GAGACAATAAATTGTT	chr10,80535571,80535585,+	14	REF,SVA_D	0.0727884	0.00816326	0	0	0	130	8	0	0	0
chr15:69488638,+	null	chr6_GL000253v2_alt,4067131,4067161,+	30	REF,SVA_F	0	0	0	0	0.0025641	0	0	0	0	3
chr15:84607691,+	null	chr8,128824967,128824979,-	12	REF,SVA_F	0	0	0.00157978	0	0	0	0	2	0	0
chr16:3370926,+	AAGAAGAGGAGTTGA	chr17,27213327,27213358,+	31	REF,SVA_E	0	0	0.00157978	0	0	0	0	2	0	0
chr16:11817002,+	AAAGGATGTTACCGGGCAAGA	chr11,62280312,62280348,+	36	REF,SVA_F	0.00055991	0	0	0	0	1	0	0	0	0
chr16:47563223,-	null	chr10,92377452,92377901,+	449	REF,SVA_F	0.00055991	0	0	0	0	1	0	0	0	0
chr17:4227305,-	null	chr6,122847704,122847780,-	76	REF,SVA_F	0.00055991	0	0	0	0	1	0	0	0	0
chr17:9326814,+	AAGAAGACAGAGGC	chr1,64416345,64416875,+	530	REF,SVA_D	0	0.00204082	0	0	0	0	2	0	0	0
chr17:18364189,+	null	chr17,27213327,27213358,+	31	REF,SVA_E	0	0	0	0	0.0017094	0	0	0	0	2
chr17:36002931,-	null	chr12,95839816,95839858,-	42	REF,SVA_E	0	0.00102041	0	0	0	0	1	0	0	0
chr17:42695512,-	ACCTCCCTGCTTCT	chr9,88244078,88244092,-	14	REF,SVA_D	0.0167973	0.00102041	0	0	0	30	1	0	0	0
chr17:59612564,-	TTAAATAGTAATCTTTA	chr1,33052566,33053142,+	576	REF,SVA_F	0	0.00204082	0	0	0	0	2	0	0	0
chr17:63778919,+	null	chr2,216225219,216225259,-	40	REF,SVA_E	0.00055991	0	0	0	0	1	0	0	0	0
chr17:76594953,-	null	chr1,64416345,64416879,+	534	REF,SVA_D	0	0	0	0.000831947	0	0	0	0	1	0
chr18:791105,+	AAAAATACAAAAATTAGC	chr10,80535571,80535592,+	21	REF,SVA_D	0	0	0	0.000831947	0.0239316	0	0	0	1	28
chr18:11946157,-	null	chr5,56038230,56038270,-	40	REF,SVA_D	0	0	0.000789889	0	0	0	0	1	0	0
chr18:31953940,+	null	chr9,81711924,81712011,+	87	REF,SVA_F	0.00111982	0	0	0	0	2	0	0	0	0
chr18:67865267,-	AAGCAGTTCTTTT	chr10,92377452,92377901,+	449	REF,SVA_F	0	0.00102041	0	0	0	0	1	0	0	0
chr19:4875562,-	AGCCAATTTTTGTATTTTT	chr17,27213327,27213358,+	31	REF,SVA_E	0	0	0	0	0.000854701	0	0	0	0	1
chr19:6252640,+	AAAAATAAGAGTGACA	chr6,21851046,21851068,-	22	REF,SVA_E	0	0	0	0	0.000854701	0	0	0	0	1
chr19:18751223,+	null	chr1,64416345,64416884,+	539	REF,SVA_D	0	0.00204082	0.00868878	0.000831947	0	0	2	11	1	0
chr19:27704411,-	dAA	chr12,95839826,95839858,-	32	REF,SVA_E	0.00111982	0	0	0	0	2	0	0	0	0
chr20:521240,+	AAGAAAACAGCTCAATTT	chr3,150819378,150819421,-	43	REF,SVA_E	0	0	0	0	0.000854701	0	0	0	0	1
chr20:31643491,-	null	chr1,64416345,64416884,+	539	REF,SVA_D	0	0.00102041	0	0	0	0	1	0	0	0
chr21:44777641,+	GAAACCCTGTCTC	chr12,95839819,95839858,-	39	REF,SVA_E	0	0	0	0	0.000854701	0	0	0	0	1
chr22:17240969,+	null	chr6,122847700,122847780,-	80	REF,SVA_F	0	0	0.000789889	0	0	0	0	1	0	0
chr22:31848871,+	AGAAATTTCTTCCGCCAGA	chr1,64416345,64416879,+	534	REF,SVA_D	0	0	0.000789889	0	0	0	0	1	0	0
chr22:36160810,+	null	chr20,30406523,30406596,+	73	REF,SVA_D	0	0	0.000789889	0	0	0	0	1	0	0
chr22:38893731,+	null	chr2,119843219,119843991,-	772	REF,SVA_F	0	0	0	0	0.0017094	0	0	0	0	2
chr22:43146120,-	null	chr12,48331677,48331697,-	20	REF,SVA_F	0.00111982	0	0	0	0	2	0	0	0	0
chrX:6407769,-	null	chr10,92377452,92377901,+	449	REF,SVA_F	0	0	0	0	0.000854701	0	0	0	0	1
chrX:43073522,-	null	chr14,34079802,34079895,+	93	REF,SVA_D	0	0	0	0	0.000854701	0	0	0	0	1
chrX:112073441,-	null	chr1,64416345,64416883,+	538	REF,SVA_D	0.00335946	0.0112245	0.0434439	0.0116473	0	6	11	55	14	0
